# Supplementary material for: Development and validation of a preoperative MRI-based radiomics nomogram to predict progression-free survival in patients with clival chordomas
Source: Front Oncol. 2022 Dec 16;12:996262. doi: 10.3389/fonc.2022.996262 (PMC9800789; doi:10.3389/fonc.2022.996262)
Supplement: Supplementary file 1 [file Table_1.xlsx]

## Sheet: Data Sheet 1
feature	icc
T1_original_shape_Elongation	0.558026
T1_original_shape_Flatness	0.602204
T1_original_shape_LeastAxisLength	0.821136
T1_original_shape_MajorAxisLength	0.846722
T1_original_shape_Maximum2DDiameterColumn	0.812624
T1_original_shape_Maximum2DDiameterRow	0.861607
T1_original_shape_Maximum2DDiameterSlice	0.864322
T1_original_shape_Maximum3DDiameter	0.851022
T1_original_shape_MeshVolume	0.870713
T1_original_shape_MinorAxisLength	0.852624
T1_original_shape_Sphericity	0.609149
T1_original_shape_SurfaceArea	0.865824
T1_original_shape_SurfaceVolumeRatio	0.68947
T1_original_shape_VoxelVolume	0.871082
T1_original_firstorder_10Percentile	0.891116
T1_original_firstorder_90Percentile	0.762471
T1_original_firstorder_Energy	0.887541
T1_original_firstorder_Entropy	0.774419
T1_original_firstorder_InterquartileRange	0.681132
T1_original_firstorder_Kurtosis	0.553472
T1_original_firstorder_Maximum	0.666724
T1_original_firstorder_MeanAbsoluteDeviation	0.678166
T1_original_firstorder_Mean	0.845697
T1_original_firstorder_Median	0.866454
T1_original_firstorder_Minimum	0.517172
T1_original_firstorder_Range	0.648933
T1_original_firstorder_RobustMeanAbsoluteDeviation	0.692784
T1_original_firstorder_RootMeanSquared	0.835553
T1_original_firstorder_Skewness	0.591923
T1_original_firstorder_TotalEnergy	0.887541
T1_original_firstorder_Uniformity	0.817555
T1_original_firstorder_Variance	0.550382
T1_original_glcm_Autocorrelation	0.61058
T1_original_glcm_JointAverage	0.663093
T1_original_glcm_ClusterProminence	0.194059
T1_original_glcm_ClusterShade	0.305792
T1_original_glcm_ClusterTendency	0.499343
T1_original_glcm_Contrast	0.661417
T1_original_glcm_Correlation	0.653585
T1_original_glcm_DifferenceAverage	0.75313
T1_original_glcm_DifferenceEntropy	0.786488
T1_original_glcm_DifferenceVariance	0.631799
T1_original_glcm_JointEnergy	0.819094
T1_original_glcm_JointEntropy	0.816059
T1_original_glcm_Imc1	0.791327
T1_original_glcm_Imc2	0.861104
T1_original_glcm_Idm	0.868775
T1_original_glcm_Idmn	0.678673
T1_original_glcm_Id	0.855805
T1_original_glcm_Idn	0.710801
T1_original_glcm_InverseVariance	0.866861
T1_original_glcm_MaximumProbability	0.829088
T1_original_glcm_SumEntropy	0.800064
T1_original_glcm_SumSquares	0.536828
T1_original_glrlm_GrayLevelNonUniformity	0.919632
T1_original_glrlm_GrayLevelNonUniformityNormalized	0.805816
T1_original_glrlm_GrayLevelVariance	0.547297
T1_original_glrlm_HighGrayLevelRunEmphasis	0.592078
T1_original_glrlm_LongRunEmphasis	0.89275
T1_original_glrlm_LongRunHighGrayLevelEmphasis	0.598352
T1_original_glrlm_LongRunLowGrayLevelEmphasis	0.568088
T1_original_glrlm_LowGrayLevelRunEmphasis	0.570541
T1_original_glrlm_RunEntropy	0.738987
T1_original_glrlm_RunLengthNonUniformity	0.866155
T1_original_glrlm_RunLengthNonUniformityNormalized	0.884698
T1_original_glrlm_RunPercentage	0.890217
T1_original_glrlm_RunVariance	0.891489
T1_original_glrlm_ShortRunEmphasis	0.887562
T1_original_glrlm_ShortRunHighGrayLevelEmphasis	0.590979
T1_original_glrlm_ShortRunLowGrayLevelEmphasis	0.568871
T1_original_glszm_GrayLevelNonUniformity	0.892505
T1_original_glszm_GrayLevelNonUniformityNormalized	0.673074
T1_original_glszm_GrayLevelVariance	0.522551
T1_original_glszm_HighGrayLevelZoneEmphasis	0.571822
T1_original_glszm_LargeAreaEmphasis	0.902358
T1_original_glszm_LargeAreaHighGrayLevelEmphasis	0.869914
T1_original_glszm_LargeAreaLowGrayLevelEmphasis	0.647279
T1_original_glszm_LowGrayLevelZoneEmphasis	0.519668
T1_original_glszm_SizeZoneNonUniformity	0.828979
T1_original_glszm_SizeZoneNonUniformityNormalized	0.671118
T1_original_glszm_SmallAreaEmphasis	0.671158
T1_original_glszm_SmallAreaHighGrayLevelEmphasis	0.551482
T1_original_glszm_SmallAreaLowGrayLevelEmphasis	0.495787
T1_original_glszm_ZoneEntropy	0.771842
T1_original_glszm_ZonePercentage	0.849395
T1_original_glszm_ZoneVariance	0.900554
T1_original_gldm_DependenceEntropy	0.779244
T1_original_gldm_DependenceNonUniformity	0.853516
T1_original_gldm_DependenceNonUniformityNormalized	0.797957
T1_original_gldm_DependenceVariance	0.878081
T1_original_gldm_GrayLevelNonUniformity	0.921002
T1_original_gldm_GrayLevelVariance	0.550611
T1_original_gldm_HighGrayLevelEmphasis	0.593586
T1_original_gldm_LargeDependenceEmphasis	0.89897
T1_original_gldm_LargeDependenceHighGrayLevelEmphasis	0.752597
T1_original_gldm_LargeDependenceLowGrayLevelEmphasis	0.493835
T1_original_gldm_LowGrayLevelEmphasis	0.57139
T1_original_gldm_SmallDependenceEmphasis	0.818627
T1_original_gldm_SmallDependenceHighGrayLevelEmphasis	0.55755
T1_original_gldm_SmallDependenceLowGrayLevelEmphasis	0.556474
T1_original_ngtdm_Busyness	0.774221
T1_original_ngtdm_Coarseness	0.812082
T1_original_ngtdm_Complexity	0.566888
T1_original_ngtdm_Contrast	0.753159
T1_original_ngtdm_Strength	0.562508
T1_log.sigma.3.0.mm.3D_firstorder_10Percentile	0.612857
T1_log.sigma.3.0.mm.3D_firstorder_90Percentile	0.822412
T1_log.sigma.3.0.mm.3D_firstorder_Energy	0.866353
T1_log.sigma.3.0.mm.3D_firstorder_Entropy	0.772451
T1_log.sigma.3.0.mm.3D_firstorder_InterquartileRange	0.802139
T1_log.sigma.3.0.mm.3D_firstorder_Kurtosis	0.521761
T1_log.sigma.3.0.mm.3D_firstorder_Maximum	0.58165
T1_log.sigma.3.0.mm.3D_firstorder_MeanAbsoluteDeviation	0.705925
T1_log.sigma.3.0.mm.3D_firstorder_Mean	0.62732
T1_log.sigma.3.0.mm.3D_firstorder_Median	0.690132
T1_log.sigma.3.0.mm.3D_firstorder_Minimum	0.570484
T1_log.sigma.3.0.mm.3D_firstorder_Range	0.619683
T1_log.sigma.3.0.mm.3D_firstorder_RobustMeanAbsoluteDeviation	0.770021
T1_log.sigma.3.0.mm.3D_firstorder_RootMeanSquared	0.651265
T1_log.sigma.3.0.mm.3D_firstorder_Skewness	0.55013
T1_log.sigma.3.0.mm.3D_firstorder_TotalEnergy	0.866353
T1_log.sigma.3.0.mm.3D_firstorder_Uniformity	0.840531
T1_log.sigma.3.0.mm.3D_firstorder_Variance	0.569141
T1_log.sigma.3.0.mm.3D_glcm_Autocorrelation	0.530075
T1_log.sigma.3.0.mm.3D_glcm_JointAverage	0.590822
T1_log.sigma.3.0.mm.3D_glcm_ClusterProminence	0.144715
T1_log.sigma.3.0.mm.3D_glcm_ClusterShade	0.200074
T1_log.sigma.3.0.mm.3D_glcm_ClusterTendency	0.524874
T1_log.sigma.3.0.mm.3D_glcm_Contrast	0.656571
T1_log.sigma.3.0.mm.3D_glcm_Correlation	0.520622
T1_log.sigma.3.0.mm.3D_glcm_DifferenceAverage	0.742025
T1_log.sigma.3.0.mm.3D_glcm_DifferenceEntropy	0.762847
T1_log.sigma.3.0.mm.3D_glcm_DifferenceVariance	0.612394
T1_log.sigma.3.0.mm.3D_glcm_JointEnergy	0.844021
T1_log.sigma.3.0.mm.3D_glcm_JointEntropy	0.787956
T1_log.sigma.3.0.mm.3D_glcm_Imc1	0.739167
T1_log.sigma.3.0.mm.3D_glcm_Imc2	0.812367
T1_log.sigma.3.0.mm.3D_glcm_Idm	0.858976
T1_log.sigma.3.0.mm.3D_glcm_Idmn	0.754383
T1_log.sigma.3.0.mm.3D_glcm_Id	0.844113
T1_log.sigma.3.0.mm.3D_glcm_Idn	0.789858
T1_log.sigma.3.0.mm.3D_glcm_InverseVariance	0.849991
T1_log.sigma.3.0.mm.3D_glcm_MaximumProbability	0.886261
T1_log.sigma.3.0.mm.3D_glcm_SumEntropy	0.781967
T1_log.sigma.3.0.mm.3D_glcm_SumSquares	0.560663
T1_log.sigma.3.0.mm.3D_glrlm_GrayLevelNonUniformity	0.916535
T1_log.sigma.3.0.mm.3D_glrlm_GrayLevelNonUniformityNormalized	0.819122
T1_log.sigma.3.0.mm.3D_glrlm_GrayLevelVariance	0.558005
T1_log.sigma.3.0.mm.3D_glrlm_HighGrayLevelRunEmphasis	0.529711
T1_log.sigma.3.0.mm.3D_glrlm_LongRunEmphasis	0.9286
T1_log.sigma.3.0.mm.3D_glrlm_LongRunHighGrayLevelEmphasis	0.514547
T1_log.sigma.3.0.mm.3D_glrlm_LongRunLowGrayLevelEmphasis	0.56437
T1_log.sigma.3.0.mm.3D_glrlm_LowGrayLevelRunEmphasis	0.609065
T1_log.sigma.3.0.mm.3D_glrlm_RunEntropy	0.699352
T1_log.sigma.3.0.mm.3D_glrlm_RunLengthNonUniformity	0.857445
T1_log.sigma.3.0.mm.3D_glrlm_RunLengthNonUniformityNormalized	0.881904
T1_log.sigma.3.0.mm.3D_glrlm_RunPercentage	0.903734
T1_log.sigma.3.0.mm.3D_glrlm_RunVariance	0.939844
T1_log.sigma.3.0.mm.3D_glrlm_ShortRunEmphasis	0.893063
T1_log.sigma.3.0.mm.3D_glrlm_ShortRunHighGrayLevelEmphasis	0.533684
T1_log.sigma.3.0.mm.3D_glrlm_ShortRunLowGrayLevelEmphasis	0.620084
T1_log.sigma.3.0.mm.3D_glszm_GrayLevelNonUniformity	0.855254
T1_log.sigma.3.0.mm.3D_glszm_GrayLevelNonUniformityNormalized	0.624588
T1_log.sigma.3.0.mm.3D_glszm_GrayLevelVariance	0.48676
T1_log.sigma.3.0.mm.3D_glszm_HighGrayLevelZoneEmphasis	0.534693
T1_log.sigma.3.0.mm.3D_glszm_LargeAreaEmphasis	0.93976
T1_log.sigma.3.0.mm.3D_glszm_LargeAreaHighGrayLevelEmphasis	0.323069
T1_log.sigma.3.0.mm.3D_glszm_LargeAreaLowGrayLevelEmphasis	0.426935
T1_log.sigma.3.0.mm.3D_glszm_LowGrayLevelZoneEmphasis	0.693974
T1_log.sigma.3.0.mm.3D_glszm_SizeZoneNonUniformity	0.783466
T1_log.sigma.3.0.mm.3D_glszm_SizeZoneNonUniformityNormalized	0.57422
T1_log.sigma.3.0.mm.3D_glszm_SmallAreaEmphasis	0.573609
T1_log.sigma.3.0.mm.3D_glszm_SmallAreaHighGrayLevelEmphasis	0.529767
T1_log.sigma.3.0.mm.3D_glszm_SmallAreaLowGrayLevelEmphasis	0.722617
T1_log.sigma.3.0.mm.3D_glszm_ZoneEntropy	0.744448
T1_log.sigma.3.0.mm.3D_glszm_ZonePercentage	0.775476
T1_log.sigma.3.0.mm.3D_glszm_ZoneVariance	0.938331
T1_log.sigma.3.0.mm.3D_gldm_DependenceEntropy	0.750471
T1_log.sigma.3.0.mm.3D_gldm_DependenceNonUniformity	0.846819
T1_log.sigma.3.0.mm.3D_gldm_DependenceNonUniformityNormalized	0.737874
T1_log.sigma.3.0.mm.3D_gldm_DependenceVariance	0.949463
T1_log.sigma.3.0.mm.3D_gldm_GrayLevelNonUniformity	0.926202
T1_log.sigma.3.0.mm.3D_gldm_GrayLevelVariance	0.566408
T1_log.sigma.3.0.mm.3D_gldm_HighGrayLevelEmphasis	0.529442
T1_log.sigma.3.0.mm.3D_gldm_LargeDependenceEmphasis	0.940314
T1_log.sigma.3.0.mm.3D_gldm_LargeDependenceHighGrayLevelEmphasis	0.542335
T1_log.sigma.3.0.mm.3D_gldm_LargeDependenceLowGrayLevelEmphasis	0.447496
T1_log.sigma.3.0.mm.3D_gldm_LowGrayLevelEmphasis	0.601004
T1_log.sigma.3.0.mm.3D_gldm_SmallDependenceEmphasis	0.752517
T1_log.sigma.3.0.mm.3D_gldm_SmallDependenceHighGrayLevelEmphasis	0.557269
T1_log.sigma.3.0.mm.3D_gldm_SmallDependenceLowGrayLevelEmphasis	0.674713
T1_log.sigma.3.0.mm.3D_ngtdm_Busyness	0.525004
T1_log.sigma.3.0.mm.3D_ngtdm_Coarseness	0.803586
T1_log.sigma.3.0.mm.3D_ngtdm_Complexity	0.491836
T1_log.sigma.3.0.mm.3D_ngtdm_Contrast	0.750235
T1_log.sigma.3.0.mm.3D_ngtdm_Strength	0.580893
T1_log.sigma.5.0.mm.3D_firstorder_10Percentile	0.610405
T1_log.sigma.5.0.mm.3D_firstorder_90Percentile	0.779041
T1_log.sigma.5.0.mm.3D_firstorder_Energy	0.864247
T1_log.sigma.5.0.mm.3D_firstorder_Entropy	0.75525
T1_log.sigma.5.0.mm.3D_firstorder_InterquartileRange	0.696623
T1_log.sigma.5.0.mm.3D_firstorder_Kurtosis	0.399591
T1_log.sigma.5.0.mm.3D_firstorder_Maximum	0.59805
T1_log.sigma.5.0.mm.3D_firstorder_MeanAbsoluteDeviation	0.678504
T1_log.sigma.5.0.mm.3D_firstorder_Mean	0.669658
T1_log.sigma.5.0.mm.3D_firstorder_Median	0.714245
T1_log.sigma.5.0.mm.3D_firstorder_Minimum	0.603986
T1_log.sigma.5.0.mm.3D_firstorder_Range	0.617652
T1_log.sigma.5.0.mm.3D_firstorder_RobustMeanAbsoluteDeviation	0.693059
T1_log.sigma.5.0.mm.3D_firstorder_RootMeanSquared	0.689852
T1_log.sigma.5.0.mm.3D_firstorder_Skewness	0.576883
T1_log.sigma.5.0.mm.3D_firstorder_TotalEnergy	0.864247
T1_log.sigma.5.0.mm.3D_firstorder_Uniformity	0.795937
T1_log.sigma.5.0.mm.3D_firstorder_Variance	0.545952
T1_log.sigma.5.0.mm.3D_glcm_Autocorrelation	0.614043
T1_log.sigma.5.0.mm.3D_glcm_JointAverage	0.625721
T1_log.sigma.5.0.mm.3D_glcm_ClusterProminence	0.213154
T1_log.sigma.5.0.mm.3D_glcm_ClusterShade	0.320151
T1_log.sigma.5.0.mm.3D_glcm_ClusterTendency	0.511978
T1_log.sigma.5.0.mm.3D_glcm_Contrast	0.648528
T1_log.sigma.5.0.mm.3D_glcm_Correlation	0.607766
T1_log.sigma.5.0.mm.3D_glcm_DifferenceAverage	0.746437
T1_log.sigma.5.0.mm.3D_glcm_DifferenceEntropy	0.760643
T1_log.sigma.5.0.mm.3D_glcm_DifferenceVariance	0.65545
T1_log.sigma.5.0.mm.3D_glcm_JointEnergy	0.791226
T1_log.sigma.5.0.mm.3D_glcm_JointEntropy	0.775805
T1_log.sigma.5.0.mm.3D_glcm_Imc1	0.702225
T1_log.sigma.5.0.mm.3D_glcm_Imc2	0.763016
T1_log.sigma.5.0.mm.3D_glcm_Idm	0.868078
T1_log.sigma.5.0.mm.3D_glcm_Idmn	0.714125
T1_log.sigma.5.0.mm.3D_glcm_Id	0.855723
T1_log.sigma.5.0.mm.3D_glcm_Idn	0.764862
T1_log.sigma.5.0.mm.3D_glcm_InverseVariance	0.840042
T1_log.sigma.5.0.mm.3D_glcm_MaximumProbability	0.831061
T1_log.sigma.5.0.mm.3D_glcm_SumEntropy	0.765134
T1_log.sigma.5.0.mm.3D_glcm_SumSquares	0.532717
T1_log.sigma.5.0.mm.3D_glrlm_GrayLevelNonUniformity	0.908689
T1_log.sigma.5.0.mm.3D_glrlm_GrayLevelNonUniformityNormalized	0.778805
T1_log.sigma.5.0.mm.3D_glrlm_GrayLevelVariance	0.542726
T1_log.sigma.5.0.mm.3D_glrlm_HighGrayLevelRunEmphasis	0.612984
T1_log.sigma.5.0.mm.3D_glrlm_LongRunEmphasis	0.942217
T1_log.sigma.5.0.mm.3D_glrlm_LongRunHighGrayLevelEmphasis	0.554697
T1_log.sigma.5.0.mm.3D_glrlm_LongRunLowGrayLevelEmphasis	0.39455
T1_log.sigma.5.0.mm.3D_glrlm_LowGrayLevelRunEmphasis	0.468399
T1_log.sigma.5.0.mm.3D_glrlm_RunEntropy	0.688008
T1_log.sigma.5.0.mm.3D_glrlm_RunLengthNonUniformity	0.854892
T1_log.sigma.5.0.mm.3D_glrlm_RunLengthNonUniformityNormalized	0.902737
T1_log.sigma.5.0.mm.3D_glrlm_RunPercentage	0.92212
T1_log.sigma.5.0.mm.3D_glrlm_RunVariance	0.952745
T1_log.sigma.5.0.mm.3D_glrlm_ShortRunEmphasis	0.910372
T1_log.sigma.5.0.mm.3D_glrlm_ShortRunHighGrayLevelEmphasis	0.619806
T1_log.sigma.5.0.mm.3D_glrlm_ShortRunLowGrayLevelEmphasis	0.487314
T1_log.sigma.5.0.mm.3D_glszm_GrayLevelNonUniformity	0.839223
T1_log.sigma.5.0.mm.3D_glszm_GrayLevelNonUniformityNormalized	0.628475
T1_log.sigma.5.0.mm.3D_glszm_GrayLevelVariance	0.549122
T1_log.sigma.5.0.mm.3D_glszm_HighGrayLevelZoneEmphasis	0.619801
T1_log.sigma.5.0.mm.3D_glszm_LargeAreaEmphasis	0.981457
T1_log.sigma.5.0.mm.3D_glszm_LargeAreaHighGrayLevelEmphasis	0.199693
T1_log.sigma.5.0.mm.3D_glszm_LargeAreaLowGrayLevelEmphasis	0.266885
T1_log.sigma.5.0.mm.3D_glszm_LowGrayLevelZoneEmphasis	0.484131
T1_log.sigma.5.0.mm.3D_glszm_SizeZoneNonUniformity	0.732531
T1_log.sigma.5.0.mm.3D_glszm_SizeZoneNonUniformityNormalized	0.594618
T1_log.sigma.5.0.mm.3D_glszm_SmallAreaEmphasis	0.595611
T1_log.sigma.5.0.mm.3D_glszm_SmallAreaHighGrayLevelEmphasis	0.604973
T1_log.sigma.5.0.mm.3D_glszm_SmallAreaLowGrayLevelEmphasis	0.433738
T1_log.sigma.5.0.mm.3D_glszm_ZoneEntropy	0.7528
T1_log.sigma.5.0.mm.3D_glszm_ZonePercentage	0.801566
T1_log.sigma.5.0.mm.3D_glszm_ZoneVariance	0.97925
T1_log.sigma.5.0.mm.3D_gldm_DependenceEntropy	0.780284
T1_log.sigma.5.0.mm.3D_gldm_DependenceNonUniformity	0.85052
T1_log.sigma.5.0.mm.3D_gldm_DependenceNonUniformityNormalized	0.813252
T1_log.sigma.5.0.mm.3D_gldm_DependenceVariance	0.95564
T1_log.sigma.5.0.mm.3D_gldm_GrayLevelNonUniformity	0.914523
T1_log.sigma.5.0.mm.3D_gldm_GrayLevelVariance	0.54564
T1_log.sigma.5.0.mm.3D_gldm_HighGrayLevelEmphasis	0.612853
T1_log.sigma.5.0.mm.3D_gldm_LargeDependenceEmphasis	0.950049
T1_log.sigma.5.0.mm.3D_gldm_LargeDependenceHighGrayLevelEmphasis	0.432114
T1_log.sigma.5.0.mm.3D_gldm_LargeDependenceLowGrayLevelEmphasis	0.268261
T1_log.sigma.5.0.mm.3D_gldm_LowGrayLevelEmphasis	0.456639
T1_log.sigma.5.0.mm.3D_gldm_SmallDependenceEmphasis	0.772473
T1_log.sigma.5.0.mm.3D_gldm_SmallDependenceHighGrayLevelEmphasis	0.596619
T1_log.sigma.5.0.mm.3D_gldm_SmallDependenceLowGrayLevelEmphasis	0.57422
T1_log.sigma.5.0.mm.3D_ngtdm_Busyness	0.550686
T1_log.sigma.5.0.mm.3D_ngtdm_Coarseness	0.851031
T1_log.sigma.5.0.mm.3D_ngtdm_Complexity	0.529855
T1_log.sigma.5.0.mm.3D_ngtdm_Contrast	0.716267
T1_log.sigma.5.0.mm.3D_ngtdm_Strength	0.582939
T1_wavelet.LLH_firstorder_10Percentile	0.780884
T1_wavelet.LLH_firstorder_90Percentile	0.830633
T1_wavelet.LLH_firstorder_Energy	0.868886
T1_wavelet.LLH_firstorder_Entropy	0.891005
T1_wavelet.LLH_firstorder_InterquartileRange	0.870548
T1_wavelet.LLH_firstorder_Kurtosis	0.672613
T1_wavelet.LLH_firstorder_Maximum	0.764181
T1_wavelet.LLH_firstorder_MeanAbsoluteDeviation	0.857356
T1_wavelet.LLH_firstorder_Mean	0.604954
T1_wavelet.LLH_firstorder_Median	0.754344
T1_wavelet.LLH_firstorder_Minimum	0.637867
T1_wavelet.LLH_firstorder_Range	0.739414
T1_wavelet.LLH_firstorder_RobustMeanAbsoluteDeviation	0.878055
T1_wavelet.LLH_firstorder_RootMeanSquared	0.635057
T1_wavelet.LLH_firstorder_Skewness	0.524599
T1_wavelet.LLH_firstorder_TotalEnergy	0.868886
T1_wavelet.LLH_firstorder_Uniformity	0.923628
T1_wavelet.LLH_firstorder_Variance	0.762235
T1_wavelet.LLH_glcm_Autocorrelation	0.59502
T1_wavelet.LLH_glcm_JointAverage	0.640208
T1_wavelet.LLH_glcm_ClusterProminence	0.433779
T1_wavelet.LLH_glcm_ClusterShade	0.310415
T1_wavelet.LLH_glcm_ClusterTendency	0.749002
T1_wavelet.LLH_glcm_Contrast	0.703578
T1_wavelet.LLH_glcm_Correlation	0.73766
T1_wavelet.LLH_glcm_DifferenceAverage	0.876079
T1_wavelet.LLH_glcm_DifferenceEntropy	0.900543
T1_wavelet.LLH_glcm_DifferenceVariance	0.621547
T1_wavelet.LLH_glcm_JointEnergy	0.931574
T1_wavelet.LLH_glcm_JointEntropy	0.883424
T1_wavelet.LLH_glcm_Imc1	0.81229
T1_wavelet.LLH_glcm_Imc2	0.864302
T1_wavelet.LLH_glcm_Idm	0.94228
T1_wavelet.LLH_glcm_Idmn	0.636369
T1_wavelet.LLH_glcm_Id	0.938165
T1_wavelet.LLH_glcm_Idn	0.715508
T1_wavelet.LLH_glcm_InverseVariance	0.930591
T1_wavelet.LLH_glcm_MaximumProbability	0.93714
T1_wavelet.LLH_glcm_SumEntropy	0.873618
T1_wavelet.LLH_glcm_SumSquares	0.739562
T1_wavelet.LLH_glrlm_GrayLevelNonUniformity	0.913362
T1_wavelet.LLH_glrlm_GrayLevelNonUniformityNormalized	0.911207
T1_wavelet.LLH_glrlm_GrayLevelVariance	0.762669
T1_wavelet.LLH_glrlm_HighGrayLevelRunEmphasis	0.602711
T1_wavelet.LLH_glrlm_LongRunEmphasis	0.970243
T1_wavelet.LLH_glrlm_LongRunHighGrayLevelEmphasis	0.534908
T1_wavelet.LLH_glrlm_LongRunLowGrayLevelEmphasis	0.501573
T1_wavelet.LLH_glrlm_LowGrayLevelRunEmphasis	0.458969
T1_wavelet.LLH_glrlm_RunEntropy	0.817467
T1_wavelet.LLH_glrlm_RunLengthNonUniformity	0.85957
T1_wavelet.LLH_glrlm_RunLengthNonUniformityNormalized	0.947703
T1_wavelet.LLH_glrlm_RunPercentage	0.956266
T1_wavelet.LLH_glrlm_RunVariance	0.976224
T1_wavelet.LLH_glrlm_ShortRunEmphasis	0.951669
T1_wavelet.LLH_glrlm_ShortRunHighGrayLevelEmphasis	0.616337
T1_wavelet.LLH_glrlm_ShortRunLowGrayLevelEmphasis	0.455355
T1_wavelet.LLH_glszm_GrayLevelNonUniformity	0.870139
T1_wavelet.LLH_glszm_GrayLevelNonUniformityNormalized	0.76145
T1_wavelet.LLH_glszm_GrayLevelVariance	0.748813
T1_wavelet.LLH_glszm_HighGrayLevelZoneEmphasis	0.616133
T1_wavelet.LLH_glszm_LargeAreaEmphasis	0.978869
T1_wavelet.LLH_glszm_LargeAreaHighGrayLevelEmphasis	0.359387
T1_wavelet.LLH_glszm_LargeAreaLowGrayLevelEmphasis	0.634721
T1_wavelet.LLH_glszm_LowGrayLevelZoneEmphasis	0.582635
T1_wavelet.LLH_glszm_SizeZoneNonUniformity	0.824448
T1_wavelet.LLH_glszm_SizeZoneNonUniformityNormalized	0.730127
T1_wavelet.LLH_glszm_SmallAreaEmphasis	0.708714
T1_wavelet.LLH_glszm_SmallAreaHighGrayLevelEmphasis	0.633869
T1_wavelet.LLH_glszm_SmallAreaLowGrayLevelEmphasis	0.645964
T1_wavelet.LLH_glszm_ZoneEntropy	0.75011
T1_wavelet.LLH_glszm_ZonePercentage	0.900449
T1_wavelet.LLH_glszm_ZoneVariance	0.978253
T1_wavelet.LLH_gldm_DependenceEntropy	0.731152
T1_wavelet.LLH_gldm_DependenceNonUniformity	0.859155
T1_wavelet.LLH_gldm_DependenceNonUniformityNormalized	0.888194
T1_wavelet.LLH_gldm_DependenceVariance	0.971514
T1_wavelet.LLH_gldm_GrayLevelNonUniformity	0.930327
T1_wavelet.LLH_gldm_GrayLevelVariance	0.763495
T1_wavelet.LLH_gldm_HighGrayLevelEmphasis	0.601947
T1_wavelet.LLH_gldm_LargeDependenceEmphasis	0.972137
T1_wavelet.LLH_gldm_LargeDependenceHighGrayLevelEmphasis	0.454844
T1_wavelet.LLH_gldm_LargeDependenceLowGrayLevelEmphasis	0.703065
T1_wavelet.LLH_gldm_LowGrayLevelEmphasis	0.450442
T1_wavelet.LLH_gldm_SmallDependenceEmphasis	0.894487
T1_wavelet.LLH_gldm_SmallDependenceHighGrayLevelEmphasis	0.687631
T1_wavelet.LLH_gldm_SmallDependenceLowGrayLevelEmphasis	0.623821
T1_wavelet.LLH_ngtdm_Busyness	0.803619
T1_wavelet.LLH_ngtdm_Coarseness	0.817807
T1_wavelet.LLH_ngtdm_Complexity	0.671603
T1_wavelet.LLH_ngtdm_Contrast	0.829173
T1_wavelet.LLH_ngtdm_Strength	0.772617
T1_wavelet.LHL_firstorder_10Percentile	0.723493
T1_wavelet.LHL_firstorder_90Percentile	0.815229
T1_wavelet.LHL_firstorder_Energy	0.869756
T1_wavelet.LHL_firstorder_Entropy	0.809554
T1_wavelet.LHL_firstorder_InterquartileRange	0.803784
T1_wavelet.LHL_firstorder_Kurtosis	0.583247
T1_wavelet.LHL_firstorder_Maximum	0.618277
T1_wavelet.LHL_firstorder_MeanAbsoluteDeviation	0.801776
T1_wavelet.LHL_firstorder_Mean	0.560511
T1_wavelet.LHL_firstorder_Median	0.657144
T1_wavelet.LHL_firstorder_Minimum	0.574696
T1_wavelet.LHL_firstorder_Range	0.599898
T1_wavelet.LHL_firstorder_RobustMeanAbsoluteDeviation	0.81001
T1_wavelet.LHL_firstorder_RootMeanSquared	0.577325
T1_wavelet.LHL_firstorder_Skewness	0.596137
T1_wavelet.LHL_firstorder_TotalEnergy	0.869756
T1_wavelet.LHL_firstorder_Uniformity	0.875871
T1_wavelet.LHL_firstorder_Variance	0.770558
T1_wavelet.LHL_glcm_Autocorrelation	0.499255
T1_wavelet.LHL_glcm_JointAverage	0.580021
T1_wavelet.LHL_glcm_ClusterProminence	0.461497
T1_wavelet.LHL_glcm_ClusterShade	0.409908
T1_wavelet.LHL_glcm_ClusterTendency	0.751807
T1_wavelet.LHL_glcm_Contrast	0.753962
T1_wavelet.LHL_glcm_Correlation	0.59281
T1_wavelet.LHL_glcm_DifferenceAverage	0.799392
T1_wavelet.LHL_glcm_DifferenceEntropy	0.809323
T1_wavelet.LHL_glcm_DifferenceVariance	0.703745
T1_wavelet.LHL_glcm_JointEnergy	0.838343
T1_wavelet.LHL_glcm_JointEntropy	0.794226
T1_wavelet.LHL_glcm_Imc1	0.848709
T1_wavelet.LHL_glcm_Imc2	0.90852
T1_wavelet.LHL_glcm_Idm	0.897306
T1_wavelet.LHL_glcm_Idmn	0.678814
T1_wavelet.LHL_glcm_Id	0.883469
T1_wavelet.LHL_glcm_Idn	0.736009
T1_wavelet.LHL_glcm_InverseVariance	0.890074
T1_wavelet.LHL_glcm_MaximumProbability	0.882585
T1_wavelet.LHL_glcm_SumEntropy	0.78504
T1_wavelet.LHL_glcm_SumSquares	0.755279
T1_wavelet.LHL_glrlm_GrayLevelNonUniformity	0.900799
T1_wavelet.LHL_glrlm_GrayLevelNonUniformityNormalized	0.867223
T1_wavelet.LHL_glrlm_GrayLevelVariance	0.766171
T1_wavelet.LHL_glrlm_HighGrayLevelRunEmphasis	0.49822
T1_wavelet.LHL_glrlm_LongRunEmphasis	0.923403
T1_wavelet.LHL_glrlm_LongRunHighGrayLevelEmphasis	0.494657
T1_wavelet.LHL_glrlm_LongRunLowGrayLevelEmphasis	0.400275
T1_wavelet.LHL_glrlm_LowGrayLevelRunEmphasis	0.41442
T1_wavelet.LHL_glrlm_RunEntropy	0.759037
T1_wavelet.LHL_glrlm_RunLengthNonUniformity	0.868175
T1_wavelet.LHL_glrlm_RunLengthNonUniformityNormalized	0.908685
T1_wavelet.LHL_glrlm_RunPercentage	0.914702
T1_wavelet.LHL_glrlm_RunVariance	0.927579
T1_wavelet.LHL_glrlm_ShortRunEmphasis	0.912891
T1_wavelet.LHL_glrlm_ShortRunHighGrayLevelEmphasis	0.499714
T1_wavelet.LHL_glrlm_ShortRunLowGrayLevelEmphasis	0.41806
T1_wavelet.LHL_glszm_GrayLevelNonUniformity	0.891824
T1_wavelet.LHL_glszm_GrayLevelNonUniformityNormalized	0.74825
T1_wavelet.LHL_glszm_GrayLevelVariance	0.706818
T1_wavelet.LHL_glszm_HighGrayLevelZoneEmphasis	0.49896
T1_wavelet.LHL_glszm_LargeAreaEmphasis	0.739973
T1_wavelet.LHL_glszm_LargeAreaHighGrayLevelEmphasis	0.419518
T1_wavelet.LHL_glszm_LargeAreaLowGrayLevelEmphasis	0.74948
T1_wavelet.LHL_glszm_LowGrayLevelZoneEmphasis	0.463842
T1_wavelet.LHL_glszm_SizeZoneNonUniformity	0.835876
T1_wavelet.LHL_glszm_SizeZoneNonUniformityNormalized	0.819755
T1_wavelet.LHL_glszm_SmallAreaEmphasis	0.823837
T1_wavelet.LHL_glszm_SmallAreaHighGrayLevelEmphasis	0.514772
T1_wavelet.LHL_glszm_SmallAreaLowGrayLevelEmphasis	0.465124
T1_wavelet.LHL_glszm_ZoneEntropy	0.727656
T1_wavelet.LHL_glszm_ZonePercentage	0.889622
T1_wavelet.LHL_glszm_ZoneVariance	0.735507
T1_wavelet.LHL_gldm_DependenceEntropy	0.685555
T1_wavelet.LHL_gldm_DependenceNonUniformity	0.85286
T1_wavelet.LHL_gldm_DependenceNonUniformityNormalized	0.853725
T1_wavelet.LHL_gldm_DependenceVariance	0.926467
T1_wavelet.LHL_gldm_GrayLevelNonUniformity	0.898238
T1_wavelet.LHL_gldm_GrayLevelVariance	0.770257
T1_wavelet.LHL_gldm_HighGrayLevelEmphasis	0.49817
T1_wavelet.LHL_gldm_LargeDependenceEmphasis	0.930616
T1_wavelet.LHL_gldm_LargeDependenceHighGrayLevelEmphasis	0.610553
T1_wavelet.LHL_gldm_LargeDependenceLowGrayLevelEmphasis	0.283443
T1_wavelet.LHL_gldm_LowGrayLevelEmphasis	0.410373
T1_wavelet.LHL_gldm_SmallDependenceEmphasis	0.875191
T1_wavelet.LHL_gldm_SmallDependenceHighGrayLevelEmphasis	0.548569
T1_wavelet.LHL_gldm_SmallDependenceLowGrayLevelEmphasis	0.474416
T1_wavelet.LHL_ngtdm_Busyness	0.687434
T1_wavelet.LHL_ngtdm_Coarseness	0.820647
T1_wavelet.LHL_ngtdm_Complexity	0.563722
T1_wavelet.LHL_ngtdm_Contrast	0.81568
T1_wavelet.LHL_ngtdm_Strength	0.8125
T1_wavelet.LHH_firstorder_10Percentile	0.907586
T1_wavelet.LHH_firstorder_90Percentile	0.904129
T1_wavelet.LHH_firstorder_Energy	0.870717
T1_wavelet.LHH_firstorder_Entropy	0.921457
T1_wavelet.LHH_firstorder_InterquartileRange	0.926813
T1_wavelet.LHH_firstorder_Kurtosis	0.716259
T1_wavelet.LHH_firstorder_Maximum	0.674019
T1_wavelet.LHH_firstorder_MeanAbsoluteDeviation	0.918937
T1_wavelet.LHH_firstorder_Mean	0.466818
T1_wavelet.LHH_firstorder_Median	0.500596
T1_wavelet.LHH_firstorder_Minimum	0.782357
T1_wavelet.LHH_firstorder_Range	0.770124
T1_wavelet.LHH_firstorder_RobustMeanAbsoluteDeviation	0.928711
T1_wavelet.LHH_firstorder_RootMeanSquared	0.554359
T1_wavelet.LHH_firstorder_Skewness	0.578655
T1_wavelet.LHH_firstorder_TotalEnergy	0.870717
T1_wavelet.LHH_firstorder_Uniformity	0.938312
T1_wavelet.LHH_firstorder_Variance	0.905884
T1_wavelet.LHH_glcm_Autocorrelation	0.755094
T1_wavelet.LHH_glcm_JointAverage	0.762933
T1_wavelet.LHH_glcm_ClusterProminence	0.798978
T1_wavelet.LHH_glcm_ClusterShade	0.74699
T1_wavelet.LHH_glcm_ClusterTendency	0.886341
T1_wavelet.LHH_glcm_Contrast	0.900027
T1_wavelet.LHH_glcm_Correlation	0.800891
T1_wavelet.LHH_glcm_DifferenceAverage	0.917833
T1_wavelet.LHH_glcm_DifferenceEntropy	0.913737
T1_wavelet.LHH_glcm_DifferenceVariance	0.876401
T1_wavelet.LHH_glcm_JointEnergy	0.942342
T1_wavelet.LHH_glcm_JointEntropy	0.913201
T1_wavelet.LHH_glcm_Imc1	0.8497
T1_wavelet.LHH_glcm_Imc2	0.887081
T1_wavelet.LHH_glcm_Idm	0.935901
T1_wavelet.LHH_glcm_Idmn	0.743966
T1_wavelet.LHH_glcm_Id	0.934938
T1_wavelet.LHH_glcm_Idn	0.783822
T1_wavelet.LHH_glcm_InverseVariance	0.915455
T1_wavelet.LHH_glcm_MaximumProbability	0.948697
T1_wavelet.LHH_glcm_SumEntropy	0.912676
T1_wavelet.LHH_glcm_SumSquares	0.893767
T1_wavelet.LHH_glrlm_GrayLevelNonUniformity	0.893865
T1_wavelet.LHH_glrlm_GrayLevelNonUniformityNormalized	0.926753
T1_wavelet.LHH_glrlm_GrayLevelVariance	0.901655
T1_wavelet.LHH_glrlm_HighGrayLevelRunEmphasis	0.762447
T1_wavelet.LHH_glrlm_LongRunEmphasis	0.956594
T1_wavelet.LHH_glrlm_LongRunHighGrayLevelEmphasis	0.729705
T1_wavelet.LHH_glrlm_LongRunLowGrayLevelEmphasis	0.672988
T1_wavelet.LHH_glrlm_LowGrayLevelRunEmphasis	0.660595
T1_wavelet.LHH_glrlm_RunEntropy	0.859588
T1_wavelet.LHH_glrlm_RunLengthNonUniformity	0.862506
T1_wavelet.LHH_glrlm_RunLengthNonUniformityNormalized	0.939919
T1_wavelet.LHH_glrlm_RunPercentage	0.946419
T1_wavelet.LHH_glrlm_RunVariance	0.958507
T1_wavelet.LHH_glrlm_ShortRunEmphasis	0.945118
T1_wavelet.LHH_glrlm_ShortRunHighGrayLevelEmphasis	0.772788
T1_wavelet.LHH_glrlm_ShortRunLowGrayLevelEmphasis	0.660119
T1_wavelet.LHH_glszm_GrayLevelNonUniformity	0.858605
T1_wavelet.LHH_glszm_GrayLevelNonUniformityNormalized	0.902412
T1_wavelet.LHH_glszm_GrayLevelVariance	0.856892
T1_wavelet.LHH_glszm_HighGrayLevelZoneEmphasis	0.769599
T1_wavelet.LHH_glszm_LargeAreaEmphasis	0.863661
T1_wavelet.LHH_glszm_LargeAreaHighGrayLevelEmphasis	0.841245
T1_wavelet.LHH_glszm_LargeAreaLowGrayLevelEmphasis	0.794044
T1_wavelet.LHH_glszm_LowGrayLevelZoneEmphasis	0.67114
T1_wavelet.LHH_glszm_SizeZoneNonUniformity	0.816321
T1_wavelet.LHH_glszm_SizeZoneNonUniformityNormalized	0.697346
T1_wavelet.LHH_glszm_SmallAreaEmphasis	0.645707
T1_wavelet.LHH_glszm_SmallAreaHighGrayLevelEmphasis	0.780009
T1_wavelet.LHH_glszm_SmallAreaLowGrayLevelEmphasis	0.681927
T1_wavelet.LHH_glszm_ZoneEntropy	0.798602
T1_wavelet.LHH_glszm_ZonePercentage	0.872198
T1_wavelet.LHH_glszm_ZoneVariance	0.862284
T1_wavelet.LHH_gldm_DependenceEntropy	0.720216
T1_wavelet.LHH_gldm_DependenceNonUniformity	0.856407
T1_wavelet.LHH_gldm_DependenceNonUniformityNormalized	0.898827
T1_wavelet.LHH_gldm_DependenceVariance	0.95101
T1_wavelet.LHH_gldm_GrayLevelNonUniformity	0.893123
T1_wavelet.LHH_gldm_GrayLevelVariance	0.905645
T1_wavelet.LHH_gldm_HighGrayLevelEmphasis	0.762121
T1_wavelet.LHH_gldm_LargeDependenceEmphasis	0.957886
T1_wavelet.LHH_gldm_LargeDependenceHighGrayLevelEmphasis	0.778586
T1_wavelet.LHH_gldm_LargeDependenceLowGrayLevelEmphasis	0.707212
T1_wavelet.LHH_gldm_LowGrayLevelEmphasis	0.657856
T1_wavelet.LHH_gldm_SmallDependenceEmphasis	0.881223
T1_wavelet.LHH_gldm_SmallDependenceHighGrayLevelEmphasis	0.840661
T1_wavelet.LHH_gldm_SmallDependenceLowGrayLevelEmphasis	0.727414
T1_wavelet.LHH_ngtdm_Busyness	0.793395
T1_wavelet.LHH_ngtdm_Coarseness	0.795758
T1_wavelet.LHH_ngtdm_Complexity	0.790267
T1_wavelet.LHH_ngtdm_Contrast	0.878158
T1_wavelet.LHH_ngtdm_Strength	0.87529
T1_wavelet.HLL_firstorder_10Percentile	0.773526
T1_wavelet.HLL_firstorder_90Percentile	0.690493
T1_wavelet.HLL_firstorder_Energy	0.868731
T1_wavelet.HLL_firstorder_Entropy	0.80988
T1_wavelet.HLL_firstorder_InterquartileRange	0.815828
T1_wavelet.HLL_firstorder_Kurtosis	0.697923
T1_wavelet.HLL_firstorder_Maximum	0.634658
T1_wavelet.HLL_firstorder_MeanAbsoluteDeviation	0.785058
T1_wavelet.HLL_firstorder_Mean	0.644885
T1_wavelet.HLL_firstorder_Median	0.762046
T1_wavelet.HLL_firstorder_Minimum	0.697098
T1_wavelet.HLL_firstorder_Range	0.727772
T1_wavelet.HLL_firstorder_RobustMeanAbsoluteDeviation	0.808624
T1_wavelet.HLL_firstorder_RootMeanSquared	0.609179
T1_wavelet.HLL_firstorder_Skewness	0.50881
T1_wavelet.HLL_firstorder_TotalEnergy	0.868731
T1_wavelet.HLL_firstorder_Uniformity	0.850432
T1_wavelet.HLL_firstorder_Variance	0.725762
T1_wavelet.HLL_glcm_Autocorrelation	0.643256
T1_wavelet.HLL_glcm_JointAverage	0.697754
T1_wavelet.HLL_glcm_ClusterProminence	0.652785
T1_wavelet.HLL_glcm_ClusterShade	0.504672
T1_wavelet.HLL_glcm_ClusterTendency	0.739694
T1_wavelet.HLL_glcm_Contrast	0.716445
T1_wavelet.HLL_glcm_Correlation	0.684809
T1_wavelet.HLL_glcm_DifferenceAverage	0.802305
T1_wavelet.HLL_glcm_DifferenceEntropy	0.835911
T1_wavelet.HLL_glcm_DifferenceVariance	0.718117
T1_wavelet.HLL_glcm_JointEnergy	0.816596
T1_wavelet.HLL_glcm_JointEntropy	0.809601
T1_wavelet.HLL_glcm_Imc1	0.802019
T1_wavelet.HLL_glcm_Imc2	0.892868
T1_wavelet.HLL_glcm_Idm	0.895225
T1_wavelet.HLL_glcm_Idmn	0.693896
T1_wavelet.HLL_glcm_Id	0.885685
T1_wavelet.HLL_glcm_Idn	0.74076
T1_wavelet.HLL_glcm_InverseVariance	0.898442
T1_wavelet.HLL_glcm_MaximumProbability	0.866778
T1_wavelet.HLL_glcm_SumEntropy	0.808221
T1_wavelet.HLL_glcm_SumSquares	0.732046
T1_wavelet.HLL_glrlm_GrayLevelNonUniformity	0.90159
T1_wavelet.HLL_glrlm_GrayLevelNonUniformityNormalized	0.842152
T1_wavelet.HLL_glrlm_GrayLevelVariance	0.725441
T1_wavelet.HLL_glrlm_HighGrayLevelRunEmphasis	0.644757
T1_wavelet.HLL_glrlm_LongRunEmphasis	0.910943
T1_wavelet.HLL_glrlm_LongRunHighGrayLevelEmphasis	0.650423
T1_wavelet.HLL_glrlm_LongRunLowGrayLevelEmphasis	0.430193
T1_wavelet.HLL_glrlm_LowGrayLevelRunEmphasis	0.51502
T1_wavelet.HLL_glrlm_RunEntropy	0.777481
T1_wavelet.HLL_glrlm_RunLengthNonUniformity	0.868813
T1_wavelet.HLL_glrlm_RunLengthNonUniformityNormalized	0.895239
T1_wavelet.HLL_glrlm_RunPercentage	0.901545
T1_wavelet.HLL_glrlm_RunVariance	0.914225
T1_wavelet.HLL_glrlm_ShortRunEmphasis	0.899806
T1_wavelet.HLL_glrlm_ShortRunHighGrayLevelEmphasis	0.643708
T1_wavelet.HLL_glrlm_ShortRunLowGrayLevelEmphasis	0.540705
T1_wavelet.HLL_glszm_GrayLevelNonUniformity	0.884068
T1_wavelet.HLL_glszm_GrayLevelNonUniformityNormalized	0.754088
T1_wavelet.HLL_glszm_GrayLevelVariance	0.716616
T1_wavelet.HLL_glszm_HighGrayLevelZoneEmphasis	0.645951
T1_wavelet.HLL_glszm_LargeAreaEmphasis	0.750914
T1_wavelet.HLL_glszm_LargeAreaHighGrayLevelEmphasis	0.638051
T1_wavelet.HLL_glszm_LargeAreaLowGrayLevelEmphasis	0.412399
T1_wavelet.HLL_glszm_LowGrayLevelZoneEmphasis	0.750566
T1_wavelet.HLL_glszm_SizeZoneNonUniformity	0.844833
T1_wavelet.HLL_glszm_SizeZoneNonUniformityNormalized	0.750196
T1_wavelet.HLL_glszm_SmallAreaEmphasis	0.76495
T1_wavelet.HLL_glszm_SmallAreaHighGrayLevelEmphasis	0.640591
T1_wavelet.HLL_glszm_SmallAreaLowGrayLevelEmphasis	0.751688
T1_wavelet.HLL_glszm_ZoneEntropy	0.779254
T1_wavelet.HLL_glszm_ZonePercentage	0.87334
T1_wavelet.HLL_glszm_ZoneVariance	0.744516
T1_wavelet.HLL_gldm_DependenceEntropy	0.757769
T1_wavelet.HLL_gldm_DependenceNonUniformity	0.857187
T1_wavelet.HLL_gldm_DependenceNonUniformityNormalized	0.811059
T1_wavelet.HLL_gldm_DependenceVariance	0.906262
T1_wavelet.HLL_gldm_GrayLevelNonUniformity	0.900052
T1_wavelet.HLL_gldm_GrayLevelVariance	0.726513
T1_wavelet.HLL_gldm_HighGrayLevelEmphasis	0.644709
T1_wavelet.HLL_gldm_LargeDependenceEmphasis	0.914579
T1_wavelet.HLL_gldm_LargeDependenceHighGrayLevelEmphasis	0.724858
T1_wavelet.HLL_gldm_LargeDependenceLowGrayLevelEmphasis	0.101766
T1_wavelet.HLL_gldm_LowGrayLevelEmphasis	0.485144
T1_wavelet.HLL_gldm_SmallDependenceEmphasis	0.849577
T1_wavelet.HLL_gldm_SmallDependenceHighGrayLevelEmphasis	0.63388
T1_wavelet.HLL_gldm_SmallDependenceLowGrayLevelEmphasis	0.792829
T1_wavelet.HLL_ngtdm_Busyness	0.625786
T1_wavelet.HLL_ngtdm_Coarseness	0.809068
T1_wavelet.HLL_ngtdm_Complexity	0.722577
T1_wavelet.HLL_ngtdm_Contrast	0.615016
T1_wavelet.HLL_ngtdm_Strength	0.7334
T1_wavelet.HLH_firstorder_10Percentile	0.890925
T1_wavelet.HLH_firstorder_90Percentile	0.898723
T1_wavelet.HLH_firstorder_Energy	0.871113
T1_wavelet.HLH_firstorder_Entropy	0.916743
T1_wavelet.HLH_firstorder_InterquartileRange	0.917469
T1_wavelet.HLH_firstorder_Kurtosis	0.724124
T1_wavelet.HLH_firstorder_Maximum	0.738457
T1_wavelet.HLH_firstorder_MeanAbsoluteDeviation	0.906898
T1_wavelet.HLH_firstorder_Mean	0.376228
T1_wavelet.HLH_firstorder_Median	0.484223
T1_wavelet.HLH_firstorder_Minimum	0.761158
T1_wavelet.HLH_firstorder_Range	0.790531
T1_wavelet.HLH_firstorder_RobustMeanAbsoluteDeviation	0.919119
T1_wavelet.HLH_firstorder_RootMeanSquared	0.484004
T1_wavelet.HLH_firstorder_Skewness	0.406544
T1_wavelet.HLH_firstorder_TotalEnergy	0.871113
T1_wavelet.HLH_firstorder_Uniformity	0.936072
T1_wavelet.HLH_firstorder_Variance	0.875921
T1_wavelet.HLH_glcm_Autocorrelation	0.737568
T1_wavelet.HLH_glcm_JointAverage	0.747034
T1_wavelet.HLH_glcm_ClusterProminence	0.773827
T1_wavelet.HLH_glcm_ClusterShade	0.393338
T1_wavelet.HLH_glcm_ClusterTendency	0.874388
T1_wavelet.HLH_glcm_Contrast	0.873248
T1_wavelet.HLH_glcm_Correlation	0.740147
T1_wavelet.HLH_glcm_DifferenceAverage	0.903863
T1_wavelet.HLH_glcm_DifferenceEntropy	0.913867
T1_wavelet.HLH_glcm_DifferenceVariance	0.85335
T1_wavelet.HLH_glcm_JointEnergy	0.944376
T1_wavelet.HLH_glcm_JointEntropy	0.919014
T1_wavelet.HLH_glcm_Imc1	0.729611
T1_wavelet.HLH_glcm_Imc2	0.848773
T1_wavelet.HLH_glcm_Idm	0.937389
T1_wavelet.HLH_glcm_Idmn	0.703486
T1_wavelet.HLH_glcm_Id	0.935251
T1_wavelet.HLH_glcm_Idn	0.782187
T1_wavelet.HLH_glcm_InverseVariance	0.911089
T1_wavelet.HLH_glcm_MaximumProbability	0.943269
T1_wavelet.HLH_glcm_SumEntropy	0.914066
T1_wavelet.HLH_glcm_SumSquares	0.87427
T1_wavelet.HLH_glrlm_GrayLevelNonUniformity	0.893692
T1_wavelet.HLH_glrlm_GrayLevelNonUniformityNormalized	0.928006
T1_wavelet.HLH_glrlm_GrayLevelVariance	0.874851
T1_wavelet.HLH_glrlm_HighGrayLevelRunEmphasis	0.742387
T1_wavelet.HLH_glrlm_LongRunEmphasis	0.958547
T1_wavelet.HLH_glrlm_LongRunHighGrayLevelEmphasis	0.698726
T1_wavelet.HLH_glrlm_LongRunLowGrayLevelEmphasis	0.530193
T1_wavelet.HLH_glrlm_LowGrayLevelRunEmphasis	0.517878
T1_wavelet.HLH_glrlm_RunEntropy	0.854655
T1_wavelet.HLH_glrlm_RunLengthNonUniformity	0.867567
T1_wavelet.HLH_glrlm_RunLengthNonUniformityNormalized	0.942638
T1_wavelet.HLH_glrlm_RunPercentage	0.948219
T1_wavelet.HLH_glrlm_RunVariance	0.95757
T1_wavelet.HLH_glrlm_ShortRunEmphasis	0.948041
T1_wavelet.HLH_glrlm_ShortRunHighGrayLevelEmphasis	0.753814
T1_wavelet.HLH_glrlm_ShortRunLowGrayLevelEmphasis	0.515818
T1_wavelet.HLH_glszm_GrayLevelNonUniformity	0.872524
T1_wavelet.HLH_glszm_GrayLevelNonUniformityNormalized	0.878614
T1_wavelet.HLH_glszm_GrayLevelVariance	0.857816
T1_wavelet.HLH_glszm_HighGrayLevelZoneEmphasis	0.749212
T1_wavelet.HLH_glszm_LargeAreaEmphasis	0.879436
T1_wavelet.HLH_glszm_LargeAreaHighGrayLevelEmphasis	0.702566
T1_wavelet.HLH_glszm_LargeAreaLowGrayLevelEmphasis	0.806582
T1_wavelet.HLH_glszm_LowGrayLevelZoneEmphasis	0.482444
T1_wavelet.HLH_glszm_SizeZoneNonUniformity	0.826115
T1_wavelet.HLH_glszm_SizeZoneNonUniformityNormalized	0.701168
T1_wavelet.HLH_glszm_SmallAreaEmphasis	0.68379
T1_wavelet.HLH_glszm_SmallAreaHighGrayLevelEmphasis	0.757338
T1_wavelet.HLH_glszm_SmallAreaLowGrayLevelEmphasis	0.502524
T1_wavelet.HLH_glszm_ZoneEntropy	0.79249
T1_wavelet.HLH_glszm_ZonePercentage	0.858303
T1_wavelet.HLH_glszm_ZoneVariance	0.877981
T1_wavelet.HLH_gldm_DependenceEntropy	0.779655
T1_wavelet.HLH_gldm_DependenceNonUniformity	0.86828
T1_wavelet.HLH_gldm_DependenceNonUniformityNormalized	0.890674
T1_wavelet.HLH_gldm_DependenceVariance	0.948336
T1_wavelet.HLH_gldm_GrayLevelNonUniformity	0.895038
T1_wavelet.HLH_gldm_GrayLevelVariance	0.877757
T1_wavelet.HLH_gldm_HighGrayLevelEmphasis	0.742015
T1_wavelet.HLH_gldm_LargeDependenceEmphasis	0.957917
T1_wavelet.HLH_gldm_LargeDependenceHighGrayLevelEmphasis	0.702366
T1_wavelet.HLH_gldm_LargeDependenceLowGrayLevelEmphasis	0.539356
T1_wavelet.HLH_gldm_LowGrayLevelEmphasis	0.518867
T1_wavelet.HLH_gldm_SmallDependenceEmphasis	0.870159
T1_wavelet.HLH_gldm_SmallDependenceHighGrayLevelEmphasis	0.799211
T1_wavelet.HLH_gldm_SmallDependenceLowGrayLevelEmphasis	0.566031
T1_wavelet.HLH_ngtdm_Busyness	0.791092
T1_wavelet.HLH_ngtdm_Coarseness	0.799329
T1_wavelet.HLH_ngtdm_Complexity	0.792112
T1_wavelet.HLH_ngtdm_Contrast	0.875623
T1_wavelet.HLH_ngtdm_Strength	0.75673
T1_wavelet.HHL_firstorder_10Percentile	0.831978
T1_wavelet.HHL_firstorder_90Percentile	0.828657
T1_wavelet.HHL_firstorder_Energy	0.870467
T1_wavelet.HHL_firstorder_Entropy	0.870199
T1_wavelet.HHL_firstorder_InterquartileRange	0.876763
T1_wavelet.HHL_firstorder_Kurtosis	0.669156
T1_wavelet.HHL_firstorder_Maximum	0.712935
T1_wavelet.HHL_firstorder_MeanAbsoluteDeviation	0.85192
T1_wavelet.HHL_firstorder_Mean	0.19958
T1_wavelet.HHL_firstorder_Median	0.497109
T1_wavelet.HHL_firstorder_Minimum	0.711573
T1_wavelet.HHL_firstorder_Range	0.744427
T1_wavelet.HHL_firstorder_RobustMeanAbsoluteDeviation	0.878042
T1_wavelet.HHL_firstorder_RootMeanSquared	0.646864
T1_wavelet.HHL_firstorder_Skewness	0.496855
T1_wavelet.HHL_firstorder_TotalEnergy	0.870467
T1_wavelet.HHL_firstorder_Uniformity	0.91086
T1_wavelet.HHL_firstorder_Variance	0.782371
T1_wavelet.HHL_glcm_Autocorrelation	0.677769
T1_wavelet.HHL_glcm_JointAverage	0.711538
T1_wavelet.HHL_glcm_ClusterProminence	0.539116
T1_wavelet.HHL_glcm_ClusterShade	0.402351
T1_wavelet.HHL_glcm_ClusterTendency	0.790011
T1_wavelet.HHL_glcm_Contrast	0.793472
T1_wavelet.HHL_glcm_Correlation	0.453133
T1_wavelet.HHL_glcm_DifferenceAverage	0.857137
T1_wavelet.HHL_glcm_DifferenceEntropy	0.869389
T1_wavelet.HHL_glcm_DifferenceVariance	0.752517
T1_wavelet.HHL_glcm_JointEnergy	0.895716
T1_wavelet.HHL_glcm_JointEntropy	0.843844
T1_wavelet.HHL_glcm_Imc1	0.818841
T1_wavelet.HHL_glcm_Imc2	0.884476
T1_wavelet.HHL_glcm_Idm	0.922966
T1_wavelet.HHL_glcm_Idmn	0.769101
T1_wavelet.HHL_glcm_Id	0.915376
T1_wavelet.HHL_glcm_Idn	0.796941
T1_wavelet.HHL_glcm_InverseVariance	0.91909
T1_wavelet.HHL_glcm_MaximumProbability	0.918422
T1_wavelet.HHL_glcm_SumEntropy	0.865068
T1_wavelet.HHL_glcm_SumSquares	0.792223
T1_wavelet.HHL_glrlm_GrayLevelNonUniformity	0.887272
T1_wavelet.HHL_glrlm_GrayLevelNonUniformityNormalized	0.903993
T1_wavelet.HHL_glrlm_GrayLevelVariance	0.779819
T1_wavelet.HHL_glrlm_HighGrayLevelRunEmphasis	0.680066
T1_wavelet.HHL_glrlm_LongRunEmphasis	0.931845
T1_wavelet.HHL_glrlm_LongRunHighGrayLevelEmphasis	0.682561
T1_wavelet.HHL_glrlm_LongRunLowGrayLevelEmphasis	0.634023
T1_wavelet.HHL_glrlm_LowGrayLevelRunEmphasis	0.645347
T1_wavelet.HHL_glrlm_RunEntropy	0.836346
T1_wavelet.HHL_glrlm_RunLengthNonUniformity	0.869163
T1_wavelet.HHL_glrlm_RunLengthNonUniformityNormalized	0.92397
T1_wavelet.HHL_glrlm_RunPercentage	0.927603
T1_wavelet.HHL_glrlm_RunVariance	0.93258
T1_wavelet.HHL_glrlm_ShortRunEmphasis	0.926632
T1_wavelet.HHL_glrlm_ShortRunHighGrayLevelEmphasis	0.679872
T1_wavelet.HHL_glrlm_ShortRunLowGrayLevelEmphasis	0.648392
T1_wavelet.HHL_glszm_GrayLevelNonUniformity	0.879299
T1_wavelet.HHL_glszm_GrayLevelNonUniformityNormalized	0.804273
T1_wavelet.HHL_glszm_GrayLevelVariance	0.739719
T1_wavelet.HHL_glszm_HighGrayLevelZoneEmphasis	0.681317
T1_wavelet.HHL_glszm_LargeAreaEmphasis	0.780866
T1_wavelet.HHL_glszm_LargeAreaHighGrayLevelEmphasis	0.516562
T1_wavelet.HHL_glszm_LargeAreaLowGrayLevelEmphasis	0.842904
T1_wavelet.HHL_glszm_LowGrayLevelZoneEmphasis	0.69719
T1_wavelet.HHL_glszm_SizeZoneNonUniformity	0.844855
T1_wavelet.HHL_glszm_SizeZoneNonUniformityNormalized	0.816087
T1_wavelet.HHL_glszm_SmallAreaEmphasis	0.818325
T1_wavelet.HHL_glszm_SmallAreaHighGrayLevelEmphasis	0.674161
T1_wavelet.HHL_glszm_SmallAreaLowGrayLevelEmphasis	0.702072
T1_wavelet.HHL_glszm_ZoneEntropy	0.799783
T1_wavelet.HHL_glszm_ZonePercentage	0.914324
T1_wavelet.HHL_glszm_ZoneVariance	0.777417
T1_wavelet.HHL_gldm_DependenceEntropy	0.760143
T1_wavelet.HHL_gldm_DependenceNonUniformity	0.858334
T1_wavelet.HHL_gldm_DependenceNonUniformityNormalized	0.892228
T1_wavelet.HHL_gldm_DependenceVariance	0.928256
T1_wavelet.HHL_gldm_GrayLevelNonUniformity	0.882975
T1_wavelet.HHL_gldm_GrayLevelVariance	0.782736
T1_wavelet.HHL_gldm_HighGrayLevelEmphasis	0.679996
T1_wavelet.HHL_gldm_LargeDependenceEmphasis	0.935721
T1_wavelet.HHL_gldm_LargeDependenceHighGrayLevelEmphasis	0.732023
T1_wavelet.HHL_gldm_LargeDependenceLowGrayLevelEmphasis	0.664284
T1_wavelet.HHL_gldm_LowGrayLevelEmphasis	0.641842
T1_wavelet.HHL_gldm_SmallDependenceEmphasis	0.904104
T1_wavelet.HHL_gldm_SmallDependenceHighGrayLevelEmphasis	0.676427
T1_wavelet.HHL_gldm_SmallDependenceLowGrayLevelEmphasis	0.706583
T1_wavelet.HHL_ngtdm_Busyness	0.830209
T1_wavelet.HHL_ngtdm_Coarseness	0.814669
T1_wavelet.HHL_ngtdm_Complexity	0.733614
T1_wavelet.HHL_ngtdm_Contrast	0.838975
T1_wavelet.HHL_ngtdm_Strength	0.722654
T1_wavelet.HHH_firstorder_10Percentile	0.933296
T1_wavelet.HHH_firstorder_90Percentile	0.923592
T1_wavelet.HHH_firstorder_Energy	0.87098
T1_wavelet.HHH_firstorder_Entropy	0.936076
T1_wavelet.HHH_firstorder_InterquartileRange	0.953421
T1_wavelet.HHH_firstorder_Kurtosis	0.740597
T1_wavelet.HHH_firstorder_Maximum	0.754149
T1_wavelet.HHH_firstorder_MeanAbsoluteDeviation	0.933618
T1_wavelet.HHH_firstorder_Mean	-0.019159
T1_wavelet.HHH_firstorder_Median	0.631362
T1_wavelet.HHH_firstorder_Minimum	0.691367
T1_wavelet.HHH_firstorder_Range	0.75298
T1_wavelet.HHH_firstorder_RobustMeanAbsoluteDeviation	0.947565
T1_wavelet.HHH_firstorder_RootMeanSquared	0.285358
T1_wavelet.HHH_firstorder_Skewness	0.356147
T1_wavelet.HHH_firstorder_TotalEnergy	0.87098
T1_wavelet.HHH_firstorder_Uniformity	0.950963
T1_wavelet.HHH_firstorder_Variance	0.909437
T1_wavelet.HHH_glcm_Autocorrelation	0.597929
T1_wavelet.HHH_glcm_JointAverage	0.695528
T1_wavelet.HHH_glcm_ClusterProminence	0.82542
T1_wavelet.HHH_glcm_ClusterShade	0.491513
T1_wavelet.HHH_glcm_ClusterTendency	0.919463
T1_wavelet.HHH_glcm_Contrast	0.919091
T1_wavelet.HHH_glcm_Correlation	0.607257
T1_wavelet.HHH_glcm_DifferenceAverage	0.936384
T1_wavelet.HHH_glcm_DifferenceEntropy	0.934828
T1_wavelet.HHH_glcm_DifferenceVariance	0.891825
T1_wavelet.HHH_glcm_JointEnergy	0.957745
T1_wavelet.HHH_glcm_JointEntropy	0.938627
T1_wavelet.HHH_glcm_Imc1	0.787855
T1_wavelet.HHH_glcm_Imc2	0.862422
T1_wavelet.HHH_glcm_Idm	0.947847
T1_wavelet.HHH_glcm_Idmn	0.796995
T1_wavelet.HHH_glcm_Id	0.947137
T1_wavelet.HHH_glcm_Idn	0.820196
T1_wavelet.HHH_glcm_InverseVariance	0.93922
T1_wavelet.HHH_glcm_MaximumProbability	0.953742
T1_wavelet.HHH_glcm_SumEntropy	0.937877
T1_wavelet.HHH_glcm_SumSquares	0.919357
T1_wavelet.HHH_glrlm_GrayLevelNonUniformity	0.885627
T1_wavelet.HHH_glrlm_GrayLevelNonUniformityNormalized	0.946885
T1_wavelet.HHH_glrlm_GrayLevelVariance	0.903968
T1_wavelet.HHH_glrlm_HighGrayLevelRunEmphasis	0.60393
T1_wavelet.HHH_glrlm_LongRunEmphasis	0.950806
T1_wavelet.HHH_glrlm_LongRunHighGrayLevelEmphasis	0.605343
T1_wavelet.HHH_glrlm_LongRunLowGrayLevelEmphasis	0.786416
T1_wavelet.HHH_glrlm_LowGrayLevelRunEmphasis	0.700853
T1_wavelet.HHH_glrlm_RunEntropy	0.87363
T1_wavelet.HHH_glrlm_RunLengthNonUniformity	0.867513
T1_wavelet.HHH_glrlm_RunLengthNonUniformityNormalized	0.93828
T1_wavelet.HHH_glrlm_RunPercentage	0.940841
T1_wavelet.HHH_glrlm_RunVariance	0.947996
T1_wavelet.HHH_glrlm_ShortRunEmphasis	0.944161
T1_wavelet.HHH_glrlm_ShortRunHighGrayLevelEmphasis	0.610113
T1_wavelet.HHH_glrlm_ShortRunLowGrayLevelEmphasis	0.680285
T1_wavelet.HHH_glszm_GrayLevelNonUniformity	0.845018
T1_wavelet.HHH_glszm_GrayLevelNonUniformityNormalized	0.918844
T1_wavelet.HHH_glszm_GrayLevelVariance	0.843337
T1_wavelet.HHH_glszm_HighGrayLevelZoneEmphasis	0.614339
T1_wavelet.HHH_glszm_LargeAreaEmphasis	0.843409
T1_wavelet.HHH_glszm_LargeAreaHighGrayLevelEmphasis	0.51298
T1_wavelet.HHH_glszm_LargeAreaLowGrayLevelEmphasis	0.931977
T1_wavelet.HHH_glszm_LowGrayLevelZoneEmphasis	0.669646
T1_wavelet.HHH_glszm_SizeZoneNonUniformity	0.824215
T1_wavelet.HHH_glszm_SizeZoneNonUniformityNormalized	0.657241
T1_wavelet.HHH_glszm_SmallAreaEmphasis	0.668389
T1_wavelet.HHH_glszm_SmallAreaHighGrayLevelEmphasis	0.617874
T1_wavelet.HHH_glszm_SmallAreaLowGrayLevelEmphasis	0.647708
T1_wavelet.HHH_glszm_ZoneEntropy	0.838214
T1_wavelet.HHH_glszm_ZonePercentage	0.883915
T1_wavelet.HHH_glszm_ZoneVariance	0.841506
T1_wavelet.HHH_gldm_DependenceEntropy	0.81882
T1_wavelet.HHH_gldm_DependenceNonUniformity	0.861159
T1_wavelet.HHH_gldm_DependenceNonUniformityNormalized	0.902248
T1_wavelet.HHH_gldm_DependenceVariance	0.910994
T1_wavelet.HHH_gldm_GrayLevelNonUniformity	0.886615
T1_wavelet.HHH_gldm_GrayLevelVariance	0.911269
T1_wavelet.HHH_gldm_HighGrayLevelEmphasis	0.603231
T1_wavelet.HHH_gldm_LargeDependenceEmphasis	0.946415
T1_wavelet.HHH_gldm_LargeDependenceHighGrayLevelEmphasis	0.65709
T1_wavelet.HHH_gldm_LargeDependenceLowGrayLevelEmphasis	0.853479
T1_wavelet.HHH_gldm_LowGrayLevelEmphasis	0.702915
T1_wavelet.HHH_gldm_SmallDependenceEmphasis	0.891038
T1_wavelet.HHH_gldm_SmallDependenceHighGrayLevelEmphasis	0.664812
T1_wavelet.HHH_gldm_SmallDependenceLowGrayLevelEmphasis	0.629656
T1_wavelet.HHH_ngtdm_Busyness	0.855909
T1_wavelet.HHH_ngtdm_Coarseness	0.791632
T1_wavelet.HHH_ngtdm_Complexity	0.783727
T1_wavelet.HHH_ngtdm_Contrast	0.911392
T1_wavelet.HHH_ngtdm_Strength	0.801872
T1_wavelet.LLL_firstorder_10Percentile	0.897081
T1_wavelet.LLL_firstorder_90Percentile	0.760489
T1_wavelet.LLL_firstorder_Energy	0.904032
T1_wavelet.LLL_firstorder_Entropy	0.759324
T1_wavelet.LLL_firstorder_InterquartileRange	0.692368
T1_wavelet.LLL_firstorder_Kurtosis	0.553143
T1_wavelet.LLL_firstorder_Maximum	0.680822
T1_wavelet.LLL_firstorder_MeanAbsoluteDeviation	0.664992
T1_wavelet.LLL_firstorder_Mean	0.852393
T1_wavelet.LLL_firstorder_Median	0.870279
T1_wavelet.LLL_firstorder_Minimum	0.618784
T1_wavelet.LLL_firstorder_Range	0.646923
T1_wavelet.LLL_firstorder_RobustMeanAbsoluteDeviation	0.673549
T1_wavelet.LLL_firstorder_RootMeanSquared	0.837217
T1_wavelet.LLL_firstorder_Skewness	0.62938
T1_wavelet.LLL_firstorder_TotalEnergy	0.904032
T1_wavelet.LLL_firstorder_Uniformity	0.794925
T1_wavelet.LLL_firstorder_Variance	0.531852
T1_wavelet.LLL_glcm_Autocorrelation	0.597511
T1_wavelet.LLL_glcm_JointAverage	0.681961
T1_wavelet.LLL_glcm_ClusterProminence	0.181652
T1_wavelet.LLL_glcm_ClusterShade	0.309704
T1_wavelet.LLL_glcm_ClusterTendency	0.490154
T1_wavelet.LLL_glcm_Contrast	0.627641
T1_wavelet.LLL_glcm_Correlation	0.664904
T1_wavelet.LLL_glcm_DifferenceAverage	0.728735
T1_wavelet.LLL_glcm_DifferenceEntropy	0.752503
T1_wavelet.LLL_glcm_DifferenceVariance	0.601478
T1_wavelet.LLL_glcm_JointEnergy	0.763897
T1_wavelet.LLL_glcm_JointEntropy	0.807674
T1_wavelet.LLL_glcm_Imc1	0.845561
T1_wavelet.LLL_glcm_Imc2	0.871963
T1_wavelet.LLL_glcm_Idm	0.861796
T1_wavelet.LLL_glcm_Idmn	0.696851
T1_wavelet.LLL_glcm_Id	0.84708
T1_wavelet.LLL_glcm_Idn	0.735195
T1_wavelet.LLL_glcm_InverseVariance	0.867624
T1_wavelet.LLL_glcm_MaximumProbability	0.815022
T1_wavelet.LLL_glcm_SumEntropy	0.789956
T1_wavelet.LLL_glcm_SumSquares	0.510831
T1_wavelet.LLL_glrlm_GrayLevelNonUniformity	0.925831
T1_wavelet.LLL_glrlm_GrayLevelNonUniformityNormalized	0.788226
T1_wavelet.LLL_glrlm_GrayLevelVariance	0.528779
T1_wavelet.LLL_glrlm_HighGrayLevelRunEmphasis	0.581489
T1_wavelet.LLL_glrlm_LongRunEmphasis	0.888669
T1_wavelet.LLL_glrlm_LongRunHighGrayLevelEmphasis	0.586807
T1_wavelet.LLL_glrlm_LongRunLowGrayLevelEmphasis	0.754046
T1_wavelet.LLL_glrlm_LowGrayLevelRunEmphasis	0.771379
T1_wavelet.LLL_glrlm_RunEntropy	0.744213
T1_wavelet.LLL_glrlm_RunLengthNonUniformity	0.867535
T1_wavelet.LLL_glrlm_RunLengthNonUniformityNormalized	0.882587
T1_wavelet.LLL_glrlm_RunPercentage	0.886365
T1_wavelet.LLL_glrlm_RunVariance	0.890887
T1_wavelet.LLL_glrlm_ShortRunEmphasis	0.883707
T1_wavelet.LLL_glrlm_ShortRunHighGrayLevelEmphasis	0.580316
T1_wavelet.LLL_glrlm_ShortRunLowGrayLevelEmphasis	0.774044
T1_wavelet.LLL_glszm_GrayLevelNonUniformity	0.912443
T1_wavelet.LLL_glszm_GrayLevelNonUniformityNormalized	0.72971
T1_wavelet.LLL_glszm_GrayLevelVariance	0.506816
T1_wavelet.LLL_glszm_HighGrayLevelZoneEmphasis	0.569119
T1_wavelet.LLL_glszm_LargeAreaEmphasis	0.937003
T1_wavelet.LLL_glszm_LargeAreaHighGrayLevelEmphasis	0.756617
T1_wavelet.LLL_glszm_LargeAreaLowGrayLevelEmphasis	0.624747
T1_wavelet.LLL_glszm_LowGrayLevelZoneEmphasis	0.718453
T1_wavelet.LLL_glszm_SizeZoneNonUniformity	0.843844
T1_wavelet.LLL_glszm_SizeZoneNonUniformityNormalized	0.80867
T1_wavelet.LLL_glszm_SmallAreaEmphasis	0.800961
T1_wavelet.LLL_glszm_SmallAreaHighGrayLevelEmphasis	0.557997
T1_wavelet.LLL_glszm_SmallAreaLowGrayLevelEmphasis	0.624639
T1_wavelet.LLL_glszm_ZoneEntropy	0.758349
T1_wavelet.LLL_glszm_ZonePercentage	0.869304
T1_wavelet.LLL_glszm_ZoneVariance	0.948904
T1_wavelet.LLL_gldm_DependenceEntropy	0.784141
T1_wavelet.LLL_gldm_DependenceNonUniformity	0.851366
T1_wavelet.LLL_gldm_DependenceNonUniformityNormalized	0.839476
T1_wavelet.LLL_gldm_DependenceVariance	0.910705
T1_wavelet.LLL_gldm_GrayLevelNonUniformity	0.927234
T1_wavelet.LLL_gldm_GrayLevelVariance	0.53155
T1_wavelet.LLL_gldm_HighGrayLevelEmphasis	0.582448
T1_wavelet.LLL_gldm_LargeDependenceEmphasis	0.902681
T1_wavelet.LLL_gldm_LargeDependenceHighGrayLevelEmphasis	0.705395
T1_wavelet.LLL_gldm_LargeDependenceLowGrayLevelEmphasis	0.394708
T1_wavelet.LLL_gldm_LowGrayLevelEmphasis	0.76812
T1_wavelet.LLL_gldm_SmallDependenceEmphasis	0.850884
T1_wavelet.LLL_gldm_SmallDependenceHighGrayLevelEmphasis	0.561525
T1_wavelet.LLL_gldm_SmallDependenceLowGrayLevelEmphasis	0.700314
T1_wavelet.LLL_ngtdm_Busyness	0.777167
T1_wavelet.LLL_ngtdm_Coarseness	0.780938
T1_wavelet.LLL_ngtdm_Complexity	0.557908
T1_wavelet.LLL_ngtdm_Contrast	0.629978
T1_wavelet.LLL_ngtdm_Strength	0.558736
T1_square_firstorder_10Percentile	0.841704
T1_square_firstorder_90Percentile	0.589472
T1_square_firstorder_Energy	0.875399
T1_square_firstorder_Entropy	0.864218
T1_square_firstorder_InterquartileRange	0.542734
T1_square_firstorder_Kurtosis	0.624793
T1_square_firstorder_Maximum	0.567332
T1_square_firstorder_MeanAbsoluteDeviation	0.541492
T1_square_firstorder_Mean	0.618866
T1_square_firstorder_Median	0.686043
T1_square_firstorder_Minimum	0.0371324
T1_square_firstorder_Range	0.56711
T1_square_firstorder_RobustMeanAbsoluteDeviation	0.564334
T1_square_firstorder_RootMeanSquared	0.586081
T1_square_firstorder_Skewness	0.651338
T1_square_firstorder_TotalEnergy	0.875399
T1_square_firstorder_Uniformity	0.926791
T1_square_firstorder_Variance	0.280986
T1_square_glcm_Autocorrelation	0.22376
T1_square_glcm_JointAverage	0.615482
T1_square_glcm_ClusterProminence	0.105406
T1_square_glcm_ClusterShade	0.173268
T1_square_glcm_ClusterTendency	0.254945
T1_square_glcm_Contrast	0.311413
T1_square_glcm_Correlation	0.671147
T1_square_glcm_DifferenceAverage	0.604873
T1_square_glcm_DifferenceEntropy	0.827963
T1_square_glcm_DifferenceVariance	0.380871
T1_square_glcm_JointEnergy	0.935449
T1_square_glcm_JointEntropy	0.90543
T1_square_glcm_Imc1	0.585239
T1_square_glcm_Imc2	0.780641
T1_square_glcm_Idm	0.886944
T1_square_glcm_Idmn	0.567857
T1_square_glcm_Id	0.885568
T1_square_glcm_Idn	0.682375
T1_square_glcm_InverseVariance	0.931604
T1_square_glcm_MaximumProbability	0.943364
T1_square_glcm_SumEntropy	0.886391
T1_square_glcm_SumSquares	0.266825
T1_square_glrlm_GrayLevelNonUniformity	0.893576
T1_square_glrlm_GrayLevelNonUniformityNormalized	0.847228
T1_square_glrlm_GrayLevelVariance	0.303206
T1_square_glrlm_HighGrayLevelRunEmphasis	0.238293
T1_square_glrlm_LongRunEmphasis	0.899855
T1_square_glrlm_LongRunHighGrayLevelEmphasis	0.240357
T1_square_glrlm_LongRunLowGrayLevelEmphasis	0.905745
T1_square_glrlm_LowGrayLevelRunEmphasis	0.916886
T1_square_glrlm_RunEntropy	0.704408
T1_square_glrlm_RunLengthNonUniformity	0.914897
T1_square_glrlm_RunLengthNonUniformityNormalized	0.896399
T1_square_glrlm_RunPercentage	0.923341
T1_square_glrlm_RunVariance	0.923475
T1_square_glrlm_ShortRunEmphasis	0.895923
T1_square_glrlm_ShortRunHighGrayLevelEmphasis	0.235588
T1_square_glrlm_ShortRunLowGrayLevelEmphasis	0.88447
T1_square_glszm_GrayLevelNonUniformity	0.835338
T1_square_glszm_GrayLevelNonUniformityNormalized	0.652081
T1_square_glszm_GrayLevelVariance	0.456581
T1_square_glszm_HighGrayLevelZoneEmphasis	0.427677
T1_square_glszm_LargeAreaEmphasis	0.797141
T1_square_glszm_LargeAreaHighGrayLevelEmphasis	0.874034
T1_square_glszm_LargeAreaLowGrayLevelEmphasis	0.79184
T1_square_glszm_LowGrayLevelZoneEmphasis	0.65482
T1_square_glszm_SizeZoneNonUniformity	0.834202
T1_square_glszm_SizeZoneNonUniformityNormalized	0.592308
T1_square_glszm_SmallAreaEmphasis	0.606114
T1_square_glszm_SmallAreaHighGrayLevelEmphasis	0.408314
T1_square_glszm_SmallAreaLowGrayLevelEmphasis	0.539389
T1_square_glszm_ZoneEntropy	0.782689
T1_square_glszm_ZonePercentage	0.683563
T1_square_glszm_ZoneVariance	0.802515
T1_square_gldm_DependenceEntropy	0.911069
T1_square_gldm_DependenceNonUniformity	0.904414
T1_square_gldm_DependenceNonUniformityNormalized	0.663764
T1_square_gldm_DependenceVariance	0.89949
T1_square_gldm_GrayLevelNonUniformity	0.907054
T1_square_gldm_GrayLevelVariance	0.28092
T1_square_gldm_HighGrayLevelEmphasis	0.230426
T1_square_gldm_LargeDependenceEmphasis	0.935236
T1_square_gldm_LargeDependenceHighGrayLevelEmphasis	0.851075
T1_square_gldm_LargeDependenceLowGrayLevelEmphasis	0.94379
T1_square_gldm_LowGrayLevelEmphasis	0.942849
T1_square_gldm_SmallDependenceEmphasis	0.68197
T1_square_gldm_SmallDependenceHighGrayLevelEmphasis	0.170221
T1_square_gldm_SmallDependenceLowGrayLevelEmphasis	0.692232
T1_square_ngtdm_Busyness	0.818798
T1_square_ngtdm_Coarseness	0.306665
T1_square_ngtdm_Complexity	0.384598
T1_square_ngtdm_Contrast	0.400368
T1_square_ngtdm_Strength	0.485329
T1c_original_shape_Elongation	0.558026
T1c_original_shape_Flatness	0.602204
T1c_original_shape_LeastAxisLength	0.821136
T1c_original_shape_MajorAxisLength	0.846722
T1c_original_shape_Maximum2DDiameterColumn	0.812624
T1c_original_shape_Maximum2DDiameterRow	0.861607
T1c_original_shape_Maximum2DDiameterSlice	0.864322
T1c_original_shape_Maximum3DDiameter	0.851022
T1c_original_shape_MeshVolume	0.870713
T1c_original_shape_MinorAxisLength	0.852624
T1c_original_shape_Sphericity	0.609149
T1c_original_shape_SurfaceArea	0.865824
T1c_original_shape_SurfaceVolumeRatio	0.68947
T1c_original_shape_VoxelVolume	0.871082
T1c_original_firstorder_10Percentile	0.849075
T1c_original_firstorder_90Percentile	0.83535
T1c_original_firstorder_Energy	0.889921
T1c_original_firstorder_Entropy	0.804753
T1c_original_firstorder_InterquartileRange	0.849979
T1c_original_firstorder_Kurtosis	0.575046
T1c_original_firstorder_Maximum	0.589159
T1c_original_firstorder_MeanAbsoluteDeviation	0.809093
T1c_original_firstorder_Mean	0.868705
T1c_original_firstorder_Median	0.885612
T1c_original_firstorder_Minimum	0.57242
T1c_original_firstorder_Range	0.515676
T1c_original_firstorder_RobustMeanAbsoluteDeviation	0.841976
T1c_original_firstorder_RootMeanSquared	0.865554
T1c_original_firstorder_Skewness	0.745716
T1c_original_firstorder_TotalEnergy	0.889921
T1c_original_firstorder_Uniformity	0.84519
T1c_original_firstorder_Variance	0.773422
T1c_original_glcm_Autocorrelation	0.725946
T1c_original_glcm_JointAverage	0.714195
T1c_original_glcm_ClusterProminence	0.565743
T1c_original_glcm_ClusterShade	0.548204
T1c_original_glcm_ClusterTendency	0.761768
T1c_original_glcm_Contrast	0.82385
T1c_original_glcm_Correlation	0.743433
T1c_original_glcm_DifferenceAverage	0.869858
T1c_original_glcm_DifferenceEntropy	0.845813
T1c_original_glcm_DifferenceVariance	0.740732
T1c_original_glcm_JointEnergy	0.781582
T1c_original_glcm_JointEntropy	0.810113
T1c_original_glcm_Imc1	0.858572
T1c_original_glcm_Imc2	0.902634
T1c_original_glcm_Idm	0.919151
T1c_original_glcm_Idmn	0.75484
T1c_original_glcm_Id	0.912535
T1c_original_glcm_Idn	0.760169
T1c_original_glcm_InverseVariance	0.923382
T1c_original_glcm_MaximumProbability	0.839681
T1c_original_glcm_SumEntropy	0.801758
T1c_original_glcm_SumSquares	0.781794
T1c_original_glrlm_GrayLevelNonUniformity	0.906676
T1c_original_glrlm_GrayLevelNonUniformityNormalized	0.838031
T1c_original_glrlm_GrayLevelVariance	0.770856
T1c_original_glrlm_HighGrayLevelRunEmphasis	0.710235
T1c_original_glrlm_LongRunEmphasis	0.921773
T1c_original_glrlm_LongRunHighGrayLevelEmphasis	0.705266
T1c_original_glrlm_LongRunLowGrayLevelEmphasis	0.714199
T1c_original_glrlm_LowGrayLevelRunEmphasis	0.673111
T1c_original_glrlm_RunEntropy	0.772246
T1c_original_glrlm_RunLengthNonUniformity	0.869422
T1c_original_glrlm_RunLengthNonUniformityNormalized	0.912018
T1c_original_glrlm_RunPercentage	0.916884
T1c_original_glrlm_RunVariance	0.928886
T1c_original_glrlm_ShortRunEmphasis	0.912659
T1c_original_glrlm_ShortRunHighGrayLevelEmphasis	0.711541
T1c_original_glrlm_ShortRunLowGrayLevelEmphasis	0.665912
T1c_original_glszm_GrayLevelNonUniformity	0.89932
T1c_original_glszm_GrayLevelNonUniformityNormalized	0.771396
T1c_original_glszm_GrayLevelVariance	0.730022
T1c_original_glszm_HighGrayLevelZoneEmphasis	0.684517
T1c_original_glszm_LargeAreaEmphasis	0.950303
T1c_original_glszm_LargeAreaHighGrayLevelEmphasis	0.755232
T1c_original_glszm_LargeAreaLowGrayLevelEmphasis	0.877179
T1c_original_glszm_LowGrayLevelZoneEmphasis	0.645708
T1c_original_glszm_SizeZoneNonUniformity	0.838563
T1c_original_glszm_SizeZoneNonUniformityNormalized	0.805147
T1c_original_glszm_SmallAreaEmphasis	0.805898
T1c_original_glszm_SmallAreaHighGrayLevelEmphasis	0.688388
T1c_original_glszm_SmallAreaLowGrayLevelEmphasis	0.645439
T1c_original_glszm_ZoneEntropy	0.741279
T1c_original_glszm_ZonePercentage	0.889858
T1c_original_glszm_ZoneVariance	0.953599
T1c_original_gldm_DependenceEntropy	0.754377
T1c_original_gldm_DependenceNonUniformity	0.853636
T1c_original_gldm_DependenceNonUniformityNormalized	0.867755
T1c_original_gldm_DependenceVariance	0.960539
T1c_original_gldm_GrayLevelNonUniformity	0.906669
T1c_original_gldm_GrayLevelVariance	0.773778
T1c_original_gldm_HighGrayLevelEmphasis	0.712115
T1c_original_gldm_LargeDependenceEmphasis	0.938648
T1c_original_gldm_LargeDependenceHighGrayLevelEmphasis	0.731786
T1c_original_gldm_LargeDependenceLowGrayLevelEmphasis	0.939225
T1c_original_gldm_LowGrayLevelEmphasis	0.677382
T1c_original_gldm_SmallDependenceEmphasis	0.869764
T1c_original_gldm_SmallDependenceHighGrayLevelEmphasis	0.73465
T1c_original_gldm_SmallDependenceLowGrayLevelEmphasis	0.640226
T1c_original_ngtdm_Busyness	0.720013
T1c_original_ngtdm_Coarseness	0.809989
T1c_original_ngtdm_Complexity	0.637577
T1c_original_ngtdm_Contrast	0.849969
T1c_original_ngtdm_Strength	0.785353
T1c_log.sigma.3.0.mm.3D_firstorder_10Percentile	0.778979
T1c_log.sigma.3.0.mm.3D_firstorder_90Percentile	0.838457
T1c_log.sigma.3.0.mm.3D_firstorder_Energy	0.86569
T1c_log.sigma.3.0.mm.3D_firstorder_Entropy	0.829422
T1c_log.sigma.3.0.mm.3D_firstorder_InterquartileRange	0.862697
T1c_log.sigma.3.0.mm.3D_firstorder_Kurtosis	0.393438
T1c_log.sigma.3.0.mm.3D_firstorder_Maximum	0.571642
T1c_log.sigma.3.0.mm.3D_firstorder_MeanAbsoluteDeviation	0.830556
T1c_log.sigma.3.0.mm.3D_firstorder_Mean	0.807644
T1c_log.sigma.3.0.mm.3D_firstorder_Median	0.854516
T1c_log.sigma.3.0.mm.3D_firstorder_Minimum	0.412055
T1c_log.sigma.3.0.mm.3D_firstorder_Range	0.511172
T1c_log.sigma.3.0.mm.3D_firstorder_RobustMeanAbsoluteDeviation	0.857478
T1c_log.sigma.3.0.mm.3D_firstorder_RootMeanSquared	0.813163
T1c_log.sigma.3.0.mm.3D_firstorder_Skewness	0.563099
T1c_log.sigma.3.0.mm.3D_firstorder_TotalEnergy	0.86569
T1c_log.sigma.3.0.mm.3D_firstorder_Uniformity	0.854272
T1c_log.sigma.3.0.mm.3D_firstorder_Variance	0.786442
T1c_log.sigma.3.0.mm.3D_glcm_Autocorrelation	0.380703
T1c_log.sigma.3.0.mm.3D_glcm_JointAverage	0.4717
T1c_log.sigma.3.0.mm.3D_glcm_ClusterProminence	0.598758
T1c_log.sigma.3.0.mm.3D_glcm_ClusterShade	0.522073
T1c_log.sigma.3.0.mm.3D_glcm_ClusterTendency	0.790254
T1c_log.sigma.3.0.mm.3D_glcm_Contrast	0.811928
T1c_log.sigma.3.0.mm.3D_glcm_Correlation	0.664157
T1c_log.sigma.3.0.mm.3D_glcm_DifferenceAverage	0.853616
T1c_log.sigma.3.0.mm.3D_glcm_DifferenceEntropy	0.83324
T1c_log.sigma.3.0.mm.3D_glcm_DifferenceVariance	0.734511
T1c_log.sigma.3.0.mm.3D_glcm_JointEnergy	0.791893
T1c_log.sigma.3.0.mm.3D_glcm_JointEntropy	0.793099
T1c_log.sigma.3.0.mm.3D_glcm_Imc1	0.819343
T1c_log.sigma.3.0.mm.3D_glcm_Imc2	0.874378
T1c_log.sigma.3.0.mm.3D_glcm_Idm	0.892032
T1c_log.sigma.3.0.mm.3D_glcm_Idmn	0.725197
T1c_log.sigma.3.0.mm.3D_glcm_Id	0.886112
T1c_log.sigma.3.0.mm.3D_glcm_Idn	0.732633
T1c_log.sigma.3.0.mm.3D_glcm_InverseVariance	0.89679
T1c_log.sigma.3.0.mm.3D_glcm_MaximumProbability	0.815293
T1c_log.sigma.3.0.mm.3D_glcm_SumEntropy	0.818978
T1c_log.sigma.3.0.mm.3D_glcm_SumSquares	0.799357
T1c_log.sigma.3.0.mm.3D_glrlm_GrayLevelNonUniformity	0.898584
T1c_log.sigma.3.0.mm.3D_glrlm_GrayLevelNonUniformityNormalized	0.849262
T1c_log.sigma.3.0.mm.3D_glrlm_GrayLevelVariance	0.780438
T1c_log.sigma.3.0.mm.3D_glrlm_HighGrayLevelRunEmphasis	0.381126
T1c_log.sigma.3.0.mm.3D_glrlm_LongRunEmphasis	0.905105
T1c_log.sigma.3.0.mm.3D_glrlm_LongRunHighGrayLevelEmphasis	0.376131
T1c_log.sigma.3.0.mm.3D_glrlm_LongRunLowGrayLevelEmphasis	0.767952
T1c_log.sigma.3.0.mm.3D_glrlm_LowGrayLevelRunEmphasis	0.76783
T1c_log.sigma.3.0.mm.3D_glrlm_RunEntropy	0.775553
T1c_log.sigma.3.0.mm.3D_glrlm_RunLengthNonUniformity	0.866222
T1c_log.sigma.3.0.mm.3D_glrlm_RunLengthNonUniformityNormalized	0.892744
T1c_log.sigma.3.0.mm.3D_glrlm_RunPercentage	0.898792
T1c_log.sigma.3.0.mm.3D_glrlm_RunVariance	0.910212
T1c_log.sigma.3.0.mm.3D_glrlm_ShortRunEmphasis	0.895236
T1c_log.sigma.3.0.mm.3D_glrlm_ShortRunHighGrayLevelEmphasis	0.383221
T1c_log.sigma.3.0.mm.3D_glrlm_ShortRunLowGrayLevelEmphasis	0.767097
T1c_log.sigma.3.0.mm.3D_glszm_GrayLevelNonUniformity	0.874072
T1c_log.sigma.3.0.mm.3D_glszm_GrayLevelNonUniformityNormalized	0.743407
T1c_log.sigma.3.0.mm.3D_glszm_GrayLevelVariance	0.697704
T1c_log.sigma.3.0.mm.3D_glszm_HighGrayLevelZoneEmphasis	0.368202
T1c_log.sigma.3.0.mm.3D_glszm_LargeAreaEmphasis	0.618336
T1c_log.sigma.3.0.mm.3D_glszm_LargeAreaHighGrayLevelEmphasis	0.264448
T1c_log.sigma.3.0.mm.3D_glszm_LargeAreaLowGrayLevelEmphasis	0.758359
T1c_log.sigma.3.0.mm.3D_glszm_LowGrayLevelZoneEmphasis	0.624946
T1c_log.sigma.3.0.mm.3D_glszm_SizeZoneNonUniformity	0.794812
T1c_log.sigma.3.0.mm.3D_glszm_SizeZoneNonUniformityNormalized	0.741673
T1c_log.sigma.3.0.mm.3D_glszm_SmallAreaEmphasis	0.74219
T1c_log.sigma.3.0.mm.3D_glszm_SmallAreaHighGrayLevelEmphasis	0.360496
T1c_log.sigma.3.0.mm.3D_glszm_SmallAreaLowGrayLevelEmphasis	0.543294
T1c_log.sigma.3.0.mm.3D_glszm_ZoneEntropy	0.791944
T1c_log.sigma.3.0.mm.3D_glszm_ZonePercentage	0.867891
T1c_log.sigma.3.0.mm.3D_glszm_ZoneVariance	0.599527
T1c_log.sigma.3.0.mm.3D_gldm_DependenceEntropy	0.76277
T1c_log.sigma.3.0.mm.3D_gldm_DependenceNonUniformity	0.85161
T1c_log.sigma.3.0.mm.3D_gldm_DependenceNonUniformityNormalized	0.858925
T1c_log.sigma.3.0.mm.3D_gldm_DependenceVariance	0.924375
T1c_log.sigma.3.0.mm.3D_gldm_GrayLevelNonUniformity	0.896655
T1c_log.sigma.3.0.mm.3D_gldm_GrayLevelVariance	0.785862
T1c_log.sigma.3.0.mm.3D_gldm_HighGrayLevelEmphasis	0.382078
T1c_log.sigma.3.0.mm.3D_gldm_LargeDependenceEmphasis	0.91454
T1c_log.sigma.3.0.mm.3D_gldm_LargeDependenceHighGrayLevelEmphasis	0.462628
T1c_log.sigma.3.0.mm.3D_gldm_LargeDependenceLowGrayLevelEmphasis	0.727194
T1c_log.sigma.3.0.mm.3D_gldm_LowGrayLevelEmphasis	0.775594
T1c_log.sigma.3.0.mm.3D_gldm_SmallDependenceEmphasis	0.845259
T1c_log.sigma.3.0.mm.3D_gldm_SmallDependenceHighGrayLevelEmphasis	0.429871
T1c_log.sigma.3.0.mm.3D_gldm_SmallDependenceLowGrayLevelEmphasis	0.678545
T1c_log.sigma.3.0.mm.3D_ngtdm_Busyness	0.74143
T1c_log.sigma.3.0.mm.3D_ngtdm_Coarseness	0.81839
T1c_log.sigma.3.0.mm.3D_ngtdm_Complexity	0.601944
T1c_log.sigma.3.0.mm.3D_ngtdm_Contrast	0.814564
T1c_log.sigma.3.0.mm.3D_ngtdm_Strength	0.769036
T1c_log.sigma.5.0.mm.3D_firstorder_10Percentile	0.795181
T1c_log.sigma.5.0.mm.3D_firstorder_90Percentile	0.796849
T1c_log.sigma.5.0.mm.3D_firstorder_Energy	0.862059
T1c_log.sigma.5.0.mm.3D_firstorder_Entropy	0.833356
T1c_log.sigma.5.0.mm.3D_firstorder_InterquartileRange	0.867063
T1c_log.sigma.5.0.mm.3D_firstorder_Kurtosis	0.583176
T1c_log.sigma.5.0.mm.3D_firstorder_Maximum	0.528202
T1c_log.sigma.5.0.mm.3D_firstorder_MeanAbsoluteDeviation	0.84582
T1c_log.sigma.5.0.mm.3D_firstorder_Mean	0.806598
T1c_log.sigma.5.0.mm.3D_firstorder_Median	0.827763
T1c_log.sigma.5.0.mm.3D_firstorder_Minimum	0.619711
T1c_log.sigma.5.0.mm.3D_firstorder_Range	0.619474
T1c_log.sigma.5.0.mm.3D_firstorder_RobustMeanAbsoluteDeviation	0.866175
T1c_log.sigma.5.0.mm.3D_firstorder_RootMeanSquared	0.804972
T1c_log.sigma.5.0.mm.3D_firstorder_Skewness	0.755598
T1c_log.sigma.5.0.mm.3D_firstorder_TotalEnergy	0.862059
T1c_log.sigma.5.0.mm.3D_firstorder_Uniformity	0.845772
T1c_log.sigma.5.0.mm.3D_firstorder_Variance	0.839719
T1c_log.sigma.5.0.mm.3D_glcm_Autocorrelation	0.639316
T1c_log.sigma.5.0.mm.3D_glcm_JointAverage	0.637859
T1c_log.sigma.5.0.mm.3D_glcm_ClusterProminence	0.750488
T1c_log.sigma.5.0.mm.3D_glcm_ClusterShade	0.651068
T1c_log.sigma.5.0.mm.3D_glcm_ClusterTendency	0.825182
T1c_log.sigma.5.0.mm.3D_glcm_Contrast	0.879299
T1c_log.sigma.5.0.mm.3D_glcm_Correlation	0.675577
T1c_log.sigma.5.0.mm.3D_glcm_DifferenceAverage	0.878899
T1c_log.sigma.5.0.mm.3D_glcm_DifferenceEntropy	0.845325
T1c_log.sigma.5.0.mm.3D_glcm_DifferenceVariance	0.844875
T1c_log.sigma.5.0.mm.3D_glcm_JointEnergy	0.785151
T1c_log.sigma.5.0.mm.3D_glcm_JointEntropy	0.789488
T1c_log.sigma.5.0.mm.3D_glcm_Imc1	0.786929
T1c_log.sigma.5.0.mm.3D_glcm_Imc2	0.819967
T1c_log.sigma.5.0.mm.3D_glcm_Idm	0.898686
T1c_log.sigma.5.0.mm.3D_glcm_Idmn	0.704917
T1c_log.sigma.5.0.mm.3D_glcm_Id	0.894611
T1c_log.sigma.5.0.mm.3D_glcm_Idn	0.745123
T1c_log.sigma.5.0.mm.3D_glcm_InverseVariance	0.890886
T1c_log.sigma.5.0.mm.3D_glcm_MaximumProbability	0.784895
T1c_log.sigma.5.0.mm.3D_glcm_SumEntropy	0.812334
T1c_log.sigma.5.0.mm.3D_glcm_SumSquares	0.835559
T1c_log.sigma.5.0.mm.3D_glrlm_GrayLevelNonUniformity	0.900917
T1c_log.sigma.5.0.mm.3D_glrlm_GrayLevelNonUniformityNormalized	0.840987
T1c_log.sigma.5.0.mm.3D_glrlm_GrayLevelVariance	0.834825
T1c_log.sigma.5.0.mm.3D_glrlm_HighGrayLevelRunEmphasis	0.6395
T1c_log.sigma.5.0.mm.3D_glrlm_LongRunEmphasis	0.926794
T1c_log.sigma.5.0.mm.3D_glrlm_LongRunHighGrayLevelEmphasis	0.610888
T1c_log.sigma.5.0.mm.3D_glrlm_LongRunLowGrayLevelEmphasis	0.53499
T1c_log.sigma.5.0.mm.3D_glrlm_LowGrayLevelRunEmphasis	0.575498
T1c_log.sigma.5.0.mm.3D_glrlm_RunEntropy	0.779647
T1c_log.sigma.5.0.mm.3D_glrlm_RunLengthNonUniformity	0.859993
T1c_log.sigma.5.0.mm.3D_glrlm_RunLengthNonUniformityNormalized	0.912287
T1c_log.sigma.5.0.mm.3D_glrlm_RunPercentage	0.918914
T1c_log.sigma.5.0.mm.3D_glrlm_RunVariance	0.93238
T1c_log.sigma.5.0.mm.3D_glrlm_ShortRunEmphasis	0.914993
T1c_log.sigma.5.0.mm.3D_glrlm_ShortRunHighGrayLevelEmphasis	0.645848
T1c_log.sigma.5.0.mm.3D_glrlm_ShortRunLowGrayLevelEmphasis	0.584587
T1c_log.sigma.5.0.mm.3D_glszm_GrayLevelNonUniformity	0.843683
T1c_log.sigma.5.0.mm.3D_glszm_GrayLevelNonUniformityNormalized	0.745104
T1c_log.sigma.5.0.mm.3D_glszm_GrayLevelVariance	0.767926
T1c_log.sigma.5.0.mm.3D_glszm_HighGrayLevelZoneEmphasis	0.621459
T1c_log.sigma.5.0.mm.3D_glszm_LargeAreaEmphasis	0.797354
T1c_log.sigma.5.0.mm.3D_glszm_LargeAreaHighGrayLevelEmphasis	0.132716
T1c_log.sigma.5.0.mm.3D_glszm_LargeAreaLowGrayLevelEmphasis	0.507492
T1c_log.sigma.5.0.mm.3D_glszm_LowGrayLevelZoneEmphasis	0.48589
T1c_log.sigma.5.0.mm.3D_glszm_SizeZoneNonUniformity	0.730402
T1c_log.sigma.5.0.mm.3D_glszm_SizeZoneNonUniformityNormalized	0.764
T1c_log.sigma.5.0.mm.3D_glszm_SmallAreaEmphasis	0.762493
T1c_log.sigma.5.0.mm.3D_glszm_SmallAreaHighGrayLevelEmphasis	0.641979
T1c_log.sigma.5.0.mm.3D_glszm_SmallAreaLowGrayLevelEmphasis	0.488814
T1c_log.sigma.5.0.mm.3D_glszm_ZoneEntropy	0.769474
T1c_log.sigma.5.0.mm.3D_glszm_ZonePercentage	0.880905
T1c_log.sigma.5.0.mm.3D_glszm_ZoneVariance	0.784948
T1c_log.sigma.5.0.mm.3D_gldm_DependenceEntropy	0.802519
T1c_log.sigma.5.0.mm.3D_gldm_DependenceNonUniformity	0.837906
T1c_log.sigma.5.0.mm.3D_gldm_DependenceNonUniformityNormalized	0.892723
T1c_log.sigma.5.0.mm.3D_gldm_DependenceVariance	0.937744
T1c_log.sigma.5.0.mm.3D_gldm_GrayLevelNonUniformity	0.89985
T1c_log.sigma.5.0.mm.3D_gldm_GrayLevelVariance	0.839666
T1c_log.sigma.5.0.mm.3D_gldm_HighGrayLevelEmphasis	0.640868
T1c_log.sigma.5.0.mm.3D_gldm_LargeDependenceEmphasis	0.933295
T1c_log.sigma.5.0.mm.3D_gldm_LargeDependenceHighGrayLevelEmphasis	0.570488
T1c_log.sigma.5.0.mm.3D_gldm_LargeDependenceLowGrayLevelEmphasis	0.389275
T1c_log.sigma.5.0.mm.3D_gldm_LowGrayLevelEmphasis	0.58096
T1c_log.sigma.5.0.mm.3D_gldm_SmallDependenceEmphasis	0.864233
T1c_log.sigma.5.0.mm.3D_gldm_SmallDependenceHighGrayLevelEmphasis	0.73762
T1c_log.sigma.5.0.mm.3D_gldm_SmallDependenceLowGrayLevelEmphasis	0.588393
T1c_log.sigma.5.0.mm.3D_ngtdm_Busyness	0.65157
T1c_log.sigma.5.0.mm.3D_ngtdm_Coarseness	0.828497
T1c_log.sigma.5.0.mm.3D_ngtdm_Complexity	0.774096
T1c_log.sigma.5.0.mm.3D_ngtdm_Contrast	0.865207
T1c_log.sigma.5.0.mm.3D_ngtdm_Strength	0.796701
T1c_wavelet.LLH_firstorder_10Percentile	0.872463
T1c_wavelet.LLH_firstorder_90Percentile	0.901307
T1c_wavelet.LLH_firstorder_Energy	0.86837
T1c_wavelet.LLH_firstorder_Entropy	0.908186
T1c_wavelet.LLH_firstorder_InterquartileRange	0.939924
T1c_wavelet.LLH_firstorder_Kurtosis	0.703113
T1c_wavelet.LLH_firstorder_Maximum	0.69006
T1c_wavelet.LLH_firstorder_MeanAbsoluteDeviation	0.913847
T1c_wavelet.LLH_firstorder_Mean	0.75015
T1c_wavelet.LLH_firstorder_Median	0.80106
T1c_wavelet.LLH_firstorder_Minimum	0.699501
T1c_wavelet.LLH_firstorder_Range	0.694496
T1c_wavelet.LLH_firstorder_RobustMeanAbsoluteDeviation	0.929233
T1c_wavelet.LLH_firstorder_RootMeanSquared	0.733477
T1c_wavelet.LLH_firstorder_Skewness	0.704464
T1c_wavelet.LLH_firstorder_TotalEnergy	0.86837
T1c_wavelet.LLH_firstorder_Uniformity	0.9281
T1c_wavelet.LLH_firstorder_Variance	0.886907
T1c_wavelet.LLH_glcm_Autocorrelation	0.72007
T1c_wavelet.LLH_glcm_JointAverage	0.700141
T1c_wavelet.LLH_glcm_ClusterProminence	0.784405
T1c_wavelet.LLH_glcm_ClusterShade	0.667856
T1c_wavelet.LLH_glcm_ClusterTendency	0.882282
T1c_wavelet.LLH_glcm_Contrast	0.8929
T1c_wavelet.LLH_glcm_Correlation	0.806548
T1c_wavelet.LLH_glcm_DifferenceAverage	0.914268
T1c_wavelet.LLH_glcm_DifferenceEntropy	0.917317
T1c_wavelet.LLH_glcm_DifferenceVariance	0.865179
T1c_wavelet.LLH_glcm_JointEnergy	0.876265
T1c_wavelet.LLH_glcm_JointEntropy	0.858507
T1c_wavelet.LLH_glcm_Imc1	0.843959
T1c_wavelet.LLH_glcm_Imc2	0.902154
T1c_wavelet.LLH_glcm_Idm	0.940951
T1c_wavelet.LLH_glcm_Idmn	0.719387
T1c_wavelet.LLH_glcm_Id	0.937157
T1c_wavelet.LLH_glcm_Idn	0.72012
T1c_wavelet.LLH_glcm_InverseVariance	0.936588
T1c_wavelet.LLH_glcm_MaximumProbability	0.911132
T1c_wavelet.LLH_glcm_SumEntropy	0.894149
T1c_wavelet.LLH_glcm_SumSquares	0.888683
T1c_wavelet.LLH_glrlm_GrayLevelNonUniformity	0.884476
T1c_wavelet.LLH_glrlm_GrayLevelNonUniformityNormalized	0.923516
T1c_wavelet.LLH_glrlm_GrayLevelVariance	0.884306
T1c_wavelet.LLH_glrlm_HighGrayLevelRunEmphasis	0.722948
T1c_wavelet.LLH_glrlm_LongRunEmphasis	0.945112
T1c_wavelet.LLH_glrlm_LongRunHighGrayLevelEmphasis	0.701833
T1c_wavelet.LLH_glrlm_LongRunLowGrayLevelEmphasis	0.522945
T1c_wavelet.LLH_glrlm_LowGrayLevelRunEmphasis	0.550581
T1c_wavelet.LLH_glrlm_RunEntropy	0.87445
T1c_wavelet.LLH_glrlm_RunLengthNonUniformity	0.870609
T1c_wavelet.LLH_glrlm_RunLengthNonUniformityNormalized	0.932254
T1c_wavelet.LLH_glrlm_RunPercentage	0.937567
T1c_wavelet.LLH_glrlm_RunVariance	0.949968
T1c_wavelet.LLH_glrlm_ShortRunEmphasis	0.935004
T1c_wavelet.LLH_glrlm_ShortRunHighGrayLevelEmphasis	0.727644
T1c_wavelet.LLH_glrlm_ShortRunLowGrayLevelEmphasis	0.557979
T1c_wavelet.LLH_glszm_GrayLevelNonUniformity	0.88419
T1c_wavelet.LLH_glszm_GrayLevelNonUniformityNormalized	0.854214
T1c_wavelet.LLH_glszm_GrayLevelVariance	0.84159
T1c_wavelet.LLH_glszm_HighGrayLevelZoneEmphasis	0.722524
T1c_wavelet.LLH_glszm_LargeAreaEmphasis	0.95301
T1c_wavelet.LLH_glszm_LargeAreaHighGrayLevelEmphasis	0.521999
T1c_wavelet.LLH_glszm_LargeAreaLowGrayLevelEmphasis	0.833339
T1c_wavelet.LLH_glszm_LowGrayLevelZoneEmphasis	0.591785
T1c_wavelet.LLH_glszm_SizeZoneNonUniformity	0.837519
T1c_wavelet.LLH_glszm_SizeZoneNonUniformityNormalized	0.809169
T1c_wavelet.LLH_glszm_SmallAreaEmphasis	0.810769
T1c_wavelet.LLH_glszm_SmallAreaHighGrayLevelEmphasis	0.747562
T1c_wavelet.LLH_glszm_SmallAreaLowGrayLevelEmphasis	0.561637
T1c_wavelet.LLH_glszm_ZoneEntropy	0.753943
T1c_wavelet.LLH_glszm_ZonePercentage	0.911508
T1c_wavelet.LLH_glszm_ZoneVariance	0.952307
T1c_wavelet.LLH_gldm_DependenceEntropy	0.756103
T1c_wavelet.LLH_gldm_DependenceNonUniformity	0.861941
T1c_wavelet.LLH_gldm_DependenceNonUniformityNormalized	0.900435
T1c_wavelet.LLH_gldm_DependenceVariance	0.957587
T1c_wavelet.LLH_gldm_GrayLevelNonUniformity	0.883265
T1c_wavelet.LLH_gldm_GrayLevelVariance	0.886832
T1c_wavelet.LLH_gldm_HighGrayLevelEmphasis	0.72291
T1c_wavelet.LLH_gldm_LargeDependenceEmphasis	0.951418
T1c_wavelet.LLH_gldm_LargeDependenceHighGrayLevelEmphasis	0.628213
T1c_wavelet.LLH_gldm_LargeDependenceLowGrayLevelEmphasis	0.494366
T1c_wavelet.LLH_gldm_LowGrayLevelEmphasis	0.545982
T1c_wavelet.LLH_gldm_SmallDependenceEmphasis	0.896014
T1c_wavelet.LLH_gldm_SmallDependenceHighGrayLevelEmphasis	0.791597
T1c_wavelet.LLH_gldm_SmallDependenceLowGrayLevelEmphasis	0.622818
T1c_wavelet.LLH_ngtdm_Busyness	0.842297
T1c_wavelet.LLH_ngtdm_Coarseness	0.820418
T1c_wavelet.LLH_ngtdm_Complexity	0.800838
T1c_wavelet.LLH_ngtdm_Contrast	0.845266
T1c_wavelet.LLH_ngtdm_Strength	0.832057
T1c_wavelet.LHL_firstorder_10Percentile	0.823601
T1c_wavelet.LHL_firstorder_90Percentile	0.840819
T1c_wavelet.LHL_firstorder_Energy	0.866877
T1c_wavelet.LHL_firstorder_Entropy	0.841387
T1c_wavelet.LHL_firstorder_InterquartileRange	0.896227
T1c_wavelet.LHL_firstorder_Kurtosis	0.86266
T1c_wavelet.LHL_firstorder_Maximum	0.519749
T1c_wavelet.LHL_firstorder_MeanAbsoluteDeviation	0.8737
T1c_wavelet.LHL_firstorder_Mean	0.565195
T1c_wavelet.LHL_firstorder_Median	0.760916
T1c_wavelet.LHL_firstorder_Minimum	0.622721
T1c_wavelet.LHL_firstorder_Range	0.58949
T1c_wavelet.LHL_firstorder_RobustMeanAbsoluteDeviation	0.890578
T1c_wavelet.LHL_firstorder_RootMeanSquared	0.611707
T1c_wavelet.LHL_firstorder_Skewness	0.757959
T1c_wavelet.LHL_firstorder_TotalEnergy	0.866877
T1c_wavelet.LHL_firstorder_Uniformity	0.896836
T1c_wavelet.LHL_firstorder_Variance	0.820819
T1c_wavelet.LHL_glcm_Autocorrelation	0.600386
T1c_wavelet.LHL_glcm_JointAverage	0.632751
T1c_wavelet.LHL_glcm_ClusterProminence	0.492461
T1c_wavelet.LHL_glcm_ClusterShade	0.381605
T1c_wavelet.LHL_glcm_ClusterTendency	0.805224
T1c_wavelet.LHL_glcm_Contrast	0.831757
T1c_wavelet.LHL_glcm_Correlation	0.691482
T1c_wavelet.LHL_glcm_DifferenceAverage	0.88143
T1c_wavelet.LHL_glcm_DifferenceEntropy	0.849529
T1c_wavelet.LHL_glcm_DifferenceVariance	0.756149
T1c_wavelet.LHL_glcm_JointEnergy	0.761055
T1c_wavelet.LHL_glcm_JointEntropy	0.792938
T1c_wavelet.LHL_glcm_Imc1	0.876476
T1c_wavelet.LHL_glcm_Imc2	0.930832
T1c_wavelet.LHL_glcm_Idm	0.929092
T1c_wavelet.LHL_glcm_Idmn	0.781162
T1c_wavelet.LHL_glcm_Id	0.924708
T1c_wavelet.LHL_glcm_Idn	0.806027
T1c_wavelet.LHL_glcm_InverseVariance	0.925701
T1c_wavelet.LHL_glcm_MaximumProbability	0.816175
T1c_wavelet.LHL_glcm_SumEntropy	0.798681
T1c_wavelet.LHL_glcm_SumSquares	0.820629
T1c_wavelet.LHL_glrlm_GrayLevelNonUniformity	0.898939
T1c_wavelet.LHL_glrlm_GrayLevelNonUniformityNormalized	0.892204
T1c_wavelet.LHL_glrlm_GrayLevelVariance	0.818201
T1c_wavelet.LHL_glrlm_HighGrayLevelRunEmphasis	0.598522
T1c_wavelet.LHL_glrlm_LongRunEmphasis	0.928567
T1c_wavelet.LHL_glrlm_LongRunHighGrayLevelEmphasis	0.594933
T1c_wavelet.LHL_glrlm_LongRunLowGrayLevelEmphasis	0.691322
T1c_wavelet.LHL_glrlm_LowGrayLevelRunEmphasis	0.697642
T1c_wavelet.LHL_glrlm_RunEntropy	0.796291
T1c_wavelet.LHL_glrlm_RunLengthNonUniformity	0.869399
T1c_wavelet.LHL_glrlm_RunLengthNonUniformityNormalized	0.919191
T1c_wavelet.LHL_glrlm_RunPercentage	0.923927
T1c_wavelet.LHL_glrlm_RunVariance	0.932582
T1c_wavelet.LHL_glrlm_ShortRunEmphasis	0.920993
T1c_wavelet.LHL_glrlm_ShortRunHighGrayLevelEmphasis	0.59956
T1c_wavelet.LHL_glrlm_ShortRunLowGrayLevelEmphasis	0.699187
T1c_wavelet.LHL_glszm_GrayLevelNonUniformity	0.899393
T1c_wavelet.LHL_glszm_GrayLevelNonUniformityNormalized	0.821368
T1c_wavelet.LHL_glszm_GrayLevelVariance	0.784451
T1c_wavelet.LHL_glszm_HighGrayLevelZoneEmphasis	0.598296
T1c_wavelet.LHL_glszm_LargeAreaEmphasis	0.951385
T1c_wavelet.LHL_glszm_LargeAreaHighGrayLevelEmphasis	0.911032
T1c_wavelet.LHL_glszm_LargeAreaLowGrayLevelEmphasis	0.636494
T1c_wavelet.LHL_glszm_LowGrayLevelZoneEmphasis	0.711529
T1c_wavelet.LHL_glszm_SizeZoneNonUniformity	0.84823
T1c_wavelet.LHL_glszm_SizeZoneNonUniformityNormalized	0.845314
T1c_wavelet.LHL_glszm_SmallAreaEmphasis	0.855545
T1c_wavelet.LHL_glszm_SmallAreaHighGrayLevelEmphasis	0.604651
T1c_wavelet.LHL_glszm_SmallAreaLowGrayLevelEmphasis	0.729225
T1c_wavelet.LHL_glszm_ZoneEntropy	0.656675
T1c_wavelet.LHL_glszm_ZonePercentage	0.909149
T1c_wavelet.LHL_glszm_ZoneVariance	0.951423
T1c_wavelet.LHL_gldm_DependenceEntropy	0.679971
T1c_wavelet.LHL_gldm_DependenceNonUniformity	0.853755
T1c_wavelet.LHL_gldm_DependenceNonUniformityNormalized	0.88044
T1c_wavelet.LHL_gldm_DependenceVariance	0.949707
T1c_wavelet.LHL_gldm_GrayLevelNonUniformity	0.897399
T1c_wavelet.LHL_gldm_GrayLevelVariance	0.820649
T1c_wavelet.LHL_gldm_HighGrayLevelEmphasis	0.598518
T1c_wavelet.LHL_gldm_LargeDependenceEmphasis	0.939983
T1c_wavelet.LHL_gldm_LargeDependenceHighGrayLevelEmphasis	0.648607
T1c_wavelet.LHL_gldm_LargeDependenceLowGrayLevelEmphasis	0.547559
T1c_wavelet.LHL_gldm_LowGrayLevelEmphasis	0.696091
T1c_wavelet.LHL_gldm_SmallDependenceEmphasis	0.8919
T1c_wavelet.LHL_gldm_SmallDependenceHighGrayLevelEmphasis	0.628369
T1c_wavelet.LHL_gldm_SmallDependenceLowGrayLevelEmphasis	0.731704
T1c_wavelet.LHL_ngtdm_Busyness	0.848807
T1c_wavelet.LHL_ngtdm_Coarseness	0.815641
T1c_wavelet.LHL_ngtdm_Complexity	0.569771
T1c_wavelet.LHL_ngtdm_Contrast	0.795769
T1c_wavelet.LHL_ngtdm_Strength	0.858561
T1c_wavelet.LHH_firstorder_10Percentile	0.869139
T1c_wavelet.LHH_firstorder_90Percentile	0.887473
T1c_wavelet.LHH_firstorder_Energy	0.870599
T1c_wavelet.LHH_firstorder_Entropy	0.902559
T1c_wavelet.LHH_firstorder_InterquartileRange	0.908642
T1c_wavelet.LHH_firstorder_Kurtosis	0.790303
T1c_wavelet.LHH_firstorder_Maximum	0.727671
T1c_wavelet.LHH_firstorder_MeanAbsoluteDeviation	0.892416
T1c_wavelet.LHH_firstorder_Mean	0.426179
T1c_wavelet.LHH_firstorder_Median	0.455402
T1c_wavelet.LHH_firstorder_Minimum	0.563352
T1c_wavelet.LHH_firstorder_Range	0.685664
T1c_wavelet.LHH_firstorder_RobustMeanAbsoluteDeviation	0.903265
T1c_wavelet.LHH_firstorder_RootMeanSquared	0.523207
T1c_wavelet.LHH_firstorder_Skewness	0.686492
T1c_wavelet.LHH_firstorder_TotalEnergy	0.870599
T1c_wavelet.LHH_firstorder_Uniformity	0.934251
T1c_wavelet.LHH_firstorder_Variance	0.8637
T1c_wavelet.LHH_glcm_Autocorrelation	0.442206
T1c_wavelet.LHH_glcm_JointAverage	0.564569
T1c_wavelet.LHH_glcm_ClusterProminence	0.676696
T1c_wavelet.LHH_glcm_ClusterShade	0.546727
T1c_wavelet.LHH_glcm_ClusterTendency	0.851385
T1c_wavelet.LHH_glcm_Contrast	0.846396
T1c_wavelet.LHH_glcm_Correlation	0.686412
T1c_wavelet.LHH_glcm_DifferenceAverage	0.887013
T1c_wavelet.LHH_glcm_DifferenceEntropy	0.899477
T1c_wavelet.LHH_glcm_DifferenceVariance	0.812891
T1c_wavelet.LHH_glcm_JointEnergy	0.944905
T1c_wavelet.LHH_glcm_JointEntropy	0.888562
T1c_wavelet.LHH_glcm_Imc1	0.83138
T1c_wavelet.LHH_glcm_Imc2	0.898086
T1c_wavelet.LHH_glcm_Idm	0.931883
T1c_wavelet.LHH_glcm_Idmn	0.759335
T1c_wavelet.LHH_glcm_Id	0.926362
T1c_wavelet.LHH_glcm_Idn	0.788149
T1c_wavelet.LHH_glcm_InverseVariance	0.92088
T1c_wavelet.LHH_glcm_MaximumProbability	0.948081
T1c_wavelet.LHH_glcm_SumEntropy	0.897865
T1c_wavelet.LHH_glcm_SumSquares	0.849605
T1c_wavelet.LHH_glrlm_GrayLevelNonUniformity	0.890674
T1c_wavelet.LHH_glrlm_GrayLevelNonUniformityNormalized	0.926398
T1c_wavelet.LHH_glrlm_GrayLevelVariance	0.860883
T1c_wavelet.LHH_glrlm_HighGrayLevelRunEmphasis	0.456413
T1c_wavelet.LHH_glrlm_LongRunEmphasis	0.947991
T1c_wavelet.LHH_glrlm_LongRunHighGrayLevelEmphasis	0.447517
T1c_wavelet.LHH_glrlm_LongRunLowGrayLevelEmphasis	0.484674
T1c_wavelet.LHH_glrlm_LowGrayLevelRunEmphasis	0.475512
T1c_wavelet.LHH_glrlm_RunEntropy	0.851296
T1c_wavelet.LHH_glrlm_RunLengthNonUniformity	0.868571
T1c_wavelet.LHH_glrlm_RunLengthNonUniformityNormalized	0.930765
T1c_wavelet.LHH_glrlm_RunPercentage	0.939705
T1c_wavelet.LHH_glrlm_RunVariance	0.951564
T1c_wavelet.LHH_glrlm_ShortRunEmphasis	0.935313
T1c_wavelet.LHH_glrlm_ShortRunHighGrayLevelEmphasis	0.459811
T1c_wavelet.LHH_glrlm_ShortRunLowGrayLevelEmphasis	0.474706
T1c_wavelet.LHH_glszm_GrayLevelNonUniformity	0.877872
T1c_wavelet.LHH_glszm_GrayLevelNonUniformityNormalized	0.853919
T1c_wavelet.LHH_glszm_GrayLevelVariance	0.814046
T1c_wavelet.LHH_glszm_HighGrayLevelZoneEmphasis	0.460128
T1c_wavelet.LHH_glszm_LargeAreaEmphasis	0.832658
T1c_wavelet.LHH_glszm_LargeAreaHighGrayLevelEmphasis	0.544122
T1c_wavelet.LHH_glszm_LargeAreaLowGrayLevelEmphasis	0.951092
T1c_wavelet.LHH_glszm_LowGrayLevelZoneEmphasis	0.465333
T1c_wavelet.LHH_glszm_SizeZoneNonUniformity	0.814136
T1c_wavelet.LHH_glszm_SizeZoneNonUniformityNormalized	0.644683
T1c_wavelet.LHH_glszm_SmallAreaEmphasis	0.651003
T1c_wavelet.LHH_glszm_SmallAreaHighGrayLevelEmphasis	0.463966
T1c_wavelet.LHH_glszm_SmallAreaLowGrayLevelEmphasis	0.422367
T1c_wavelet.LHH_glszm_ZoneEntropy	0.734926
T1c_wavelet.LHH_glszm_ZonePercentage	0.895919
T1c_wavelet.LHH_glszm_ZoneVariance	0.831025
T1c_wavelet.LHH_gldm_DependenceEntropy	0.725103
T1c_wavelet.LHH_gldm_DependenceNonUniformity	0.858449
T1c_wavelet.LHH_gldm_DependenceNonUniformityNormalized	0.880419
T1c_wavelet.LHH_gldm_DependenceVariance	0.963088
T1c_wavelet.LHH_gldm_GrayLevelNonUniformity	0.881957
T1c_wavelet.LHH_gldm_GrayLevelVariance	0.863773
T1c_wavelet.LHH_gldm_HighGrayLevelEmphasis	0.456166
T1c_wavelet.LHH_gldm_LargeDependenceEmphasis	0.956008
T1c_wavelet.LHH_gldm_LargeDependenceHighGrayLevelEmphasis	0.650312
T1c_wavelet.LHH_gldm_LargeDependenceLowGrayLevelEmphasis	0.721122
T1c_wavelet.LHH_gldm_LowGrayLevelEmphasis	0.475557
T1c_wavelet.LHH_gldm_SmallDependenceEmphasis	0.888128
T1c_wavelet.LHH_gldm_SmallDependenceHighGrayLevelEmphasis	0.504298
T1c_wavelet.LHH_gldm_SmallDependenceLowGrayLevelEmphasis	0.431259
T1c_wavelet.LHH_ngtdm_Busyness	0.861878
T1c_wavelet.LHH_ngtdm_Coarseness	0.81077
T1c_wavelet.LHH_ngtdm_Complexity	0.632081
T1c_wavelet.LHH_ngtdm_Contrast	0.837444
T1c_wavelet.LHH_ngtdm_Strength	0.82347
T1c_wavelet.HLL_firstorder_10Percentile	0.861843
T1c_wavelet.HLL_firstorder_90Percentile	0.79844
T1c_wavelet.HLL_firstorder_Energy	0.865951
T1c_wavelet.HLL_firstorder_Entropy	0.873997
T1c_wavelet.HLL_firstorder_InterquartileRange	0.924565
T1c_wavelet.HLL_firstorder_Kurtosis	0.777535
T1c_wavelet.HLL_firstorder_Maximum	0.536331
T1c_wavelet.HLL_firstorder_MeanAbsoluteDeviation	0.88147
T1c_wavelet.HLL_firstorder_Mean	0.655775
T1c_wavelet.HLL_firstorder_Median	0.730788
T1c_wavelet.HLL_firstorder_Minimum	0.762582
T1c_wavelet.HLL_firstorder_Range	0.698662
T1c_wavelet.HLL_firstorder_RobustMeanAbsoluteDeviation	0.913151
T1c_wavelet.HLL_firstorder_RootMeanSquared	0.579075
T1c_wavelet.HLL_firstorder_Skewness	0.737697
T1c_wavelet.HLL_firstorder_TotalEnergy	0.865951
T1c_wavelet.HLL_firstorder_Uniformity	0.90004
T1c_wavelet.HLL_firstorder_Variance	0.839414
T1c_wavelet.HLL_glcm_Autocorrelation	0.768759
T1c_wavelet.HLL_glcm_JointAverage	0.756188
T1c_wavelet.HLL_glcm_ClusterProminence	0.699225
T1c_wavelet.HLL_glcm_ClusterShade	0.578741
T1c_wavelet.HLL_glcm_ClusterTendency	0.838071
T1c_wavelet.HLL_glcm_Contrast	0.834021
T1c_wavelet.HLL_glcm_Correlation	0.757703
T1c_wavelet.HLL_glcm_DifferenceAverage	0.883359
T1c_wavelet.HLL_glcm_DifferenceEntropy	0.884103
T1c_wavelet.HLL_glcm_DifferenceVariance	0.775298
T1c_wavelet.HLL_glcm_JointEnergy	0.765975
T1c_wavelet.HLL_glcm_JointEntropy	0.814612
T1c_wavelet.HLL_glcm_Imc1	0.852152
T1c_wavelet.HLL_glcm_Imc2	0.916436
T1c_wavelet.HLL_glcm_Idm	0.935688
T1c_wavelet.HLL_glcm_Idmn	0.728403
T1c_wavelet.HLL_glcm_Id	0.930173
T1c_wavelet.HLL_glcm_Idn	0.769062
T1c_wavelet.HLL_glcm_InverseVariance	0.935133
T1c_wavelet.HLL_glcm_MaximumProbability	0.813588
T1c_wavelet.HLL_glcm_SumEntropy	0.856344
T1c_wavelet.HLL_glcm_SumSquares	0.841362
T1c_wavelet.HLL_glrlm_GrayLevelNonUniformity	0.892152
T1c_wavelet.HLL_glrlm_GrayLevelNonUniformityNormalized	0.896535
T1c_wavelet.HLL_glrlm_GrayLevelVariance	0.838525
T1c_wavelet.HLL_glrlm_HighGrayLevelRunEmphasis	0.768466
T1c_wavelet.HLL_glrlm_LongRunEmphasis	0.933213
T1c_wavelet.HLL_glrlm_LongRunHighGrayLevelEmphasis	0.765873
T1c_wavelet.HLL_glrlm_LongRunLowGrayLevelEmphasis	0.529458
T1c_wavelet.HLL_glrlm_LowGrayLevelRunEmphasis	0.532084
T1c_wavelet.HLL_glrlm_RunEntropy	0.849156
T1c_wavelet.HLL_glrlm_RunLengthNonUniformity	0.87028
T1c_wavelet.HLL_glrlm_RunLengthNonUniformityNormalized	0.918781
T1c_wavelet.HLL_glrlm_RunPercentage	0.926507
T1c_wavelet.HLL_glrlm_RunVariance	0.938618
T1c_wavelet.HLL_glrlm_ShortRunEmphasis	0.922155
T1c_wavelet.HLL_glrlm_ShortRunHighGrayLevelEmphasis	0.769082
T1c_wavelet.HLL_glrlm_ShortRunLowGrayLevelEmphasis	0.532698
T1c_wavelet.HLL_glszm_GrayLevelNonUniformity	0.893704
T1c_wavelet.HLL_glszm_GrayLevelNonUniformityNormalized	0.856461
T1c_wavelet.HLL_glszm_GrayLevelVariance	0.830405
T1c_wavelet.HLL_glszm_HighGrayLevelZoneEmphasis	0.765367
T1c_wavelet.HLL_glszm_LargeAreaEmphasis	0.954266
T1c_wavelet.HLL_glszm_LargeAreaHighGrayLevelEmphasis	0.838559
T1c_wavelet.HLL_glszm_LargeAreaLowGrayLevelEmphasis	0.515002
T1c_wavelet.HLL_glszm_LowGrayLevelZoneEmphasis	0.566783
T1c_wavelet.HLL_glszm_SizeZoneNonUniformity	0.857412
T1c_wavelet.HLL_glszm_SizeZoneNonUniformityNormalized	0.841069
T1c_wavelet.HLL_glszm_SmallAreaEmphasis	0.849791
T1c_wavelet.HLL_glszm_SmallAreaHighGrayLevelEmphasis	0.768157
T1c_wavelet.HLL_glszm_SmallAreaLowGrayLevelEmphasis	0.562296
T1c_wavelet.HLL_glszm_ZoneEntropy	0.757645
T1c_wavelet.HLL_glszm_ZonePercentage	0.90582
T1c_wavelet.HLL_glszm_ZoneVariance	0.954462
T1c_wavelet.HLL_gldm_DependenceEntropy	0.759616
T1c_wavelet.HLL_gldm_DependenceNonUniformity	0.86048
T1c_wavelet.HLL_gldm_DependenceNonUniformityNormalized	0.884306
T1c_wavelet.HLL_gldm_DependenceVariance	0.957195
T1c_wavelet.HLL_gldm_GrayLevelNonUniformity	0.891295
T1c_wavelet.HLL_gldm_GrayLevelVariance	0.839065
T1c_wavelet.HLL_gldm_HighGrayLevelEmphasis	0.768692
T1c_wavelet.HLL_gldm_LargeDependenceEmphasis	0.945822
T1c_wavelet.HLL_gldm_LargeDependenceHighGrayLevelEmphasis	0.77829
T1c_wavelet.HLL_gldm_LargeDependenceLowGrayLevelEmphasis	0.447946
T1c_wavelet.HLL_gldm_LowGrayLevelEmphasis	0.529123
T1c_wavelet.HLL_gldm_SmallDependenceEmphasis	0.888433
T1c_wavelet.HLL_gldm_SmallDependenceHighGrayLevelEmphasis	0.78062
T1c_wavelet.HLL_gldm_SmallDependenceLowGrayLevelEmphasis	0.53314
T1c_wavelet.HLL_ngtdm_Busyness	0.84385
T1c_wavelet.HLL_ngtdm_Coarseness	0.821856
T1c_wavelet.HLL_ngtdm_Complexity	0.775619
T1c_wavelet.HLL_ngtdm_Contrast	0.728248
T1c_wavelet.HLL_ngtdm_Strength	0.812751
T1c_wavelet.HLH_firstorder_10Percentile	0.890465
T1c_wavelet.HLH_firstorder_90Percentile	0.891706
T1c_wavelet.HLH_firstorder_Energy	0.871031
T1c_wavelet.HLH_firstorder_Entropy	0.91573
T1c_wavelet.HLH_firstorder_InterquartileRange	0.916899
T1c_wavelet.HLH_firstorder_Kurtosis	0.758722
T1c_wavelet.HLH_firstorder_Maximum	0.660047
T1c_wavelet.HLH_firstorder_MeanAbsoluteDeviation	0.89764
T1c_wavelet.HLH_firstorder_Mean	0.439963
T1c_wavelet.HLH_firstorder_Median	0.698547
T1c_wavelet.HLH_firstorder_Minimum	0.623714
T1c_wavelet.HLH_firstorder_Range	0.660361
T1c_wavelet.HLH_firstorder_RobustMeanAbsoluteDeviation	0.916612
T1c_wavelet.HLH_firstorder_RootMeanSquared	0.593877
T1c_wavelet.HLH_firstorder_Skewness	0.627622
T1c_wavelet.HLH_firstorder_TotalEnergy	0.871031
T1c_wavelet.HLH_firstorder_Uniformity	0.941172
T1c_wavelet.HLH_firstorder_Variance	0.851462
T1c_wavelet.HLH_glcm_Autocorrelation	0.608881
T1c_wavelet.HLH_glcm_JointAverage	0.616087
T1c_wavelet.HLH_glcm_ClusterProminence	0.71035
T1c_wavelet.HLH_glcm_ClusterShade	0.712918
T1c_wavelet.HLH_glcm_ClusterTendency	0.838347
T1c_wavelet.HLH_glcm_Contrast	0.856638
T1c_wavelet.HLH_glcm_Correlation	0.783085
T1c_wavelet.HLH_glcm_DifferenceAverage	0.898605
T1c_wavelet.HLH_glcm_DifferenceEntropy	0.9105
T1c_wavelet.HLH_glcm_DifferenceVariance	0.819842
T1c_wavelet.HLH_glcm_JointEnergy	0.952402
T1c_wavelet.HLH_glcm_JointEntropy	0.921788
T1c_wavelet.HLH_glcm_Imc1	0.815497
T1c_wavelet.HLH_glcm_Imc2	0.879646
T1c_wavelet.HLH_glcm_Idm	0.939969
T1c_wavelet.HLH_glcm_Idmn	0.719276
T1c_wavelet.HLH_glcm_Id	0.935538
T1c_wavelet.HLH_glcm_Idn	0.755133
T1c_wavelet.HLH_glcm_InverseVariance	0.930785
T1c_wavelet.HLH_glcm_MaximumProbability	0.947608
T1c_wavelet.HLH_glcm_SumEntropy	0.91314
T1c_wavelet.HLH_glcm_SumSquares	0.848531
T1c_wavelet.HLH_glrlm_GrayLevelNonUniformity	0.87808
T1c_wavelet.HLH_glrlm_GrayLevelNonUniformityNormalized	0.934075
T1c_wavelet.HLH_glrlm_GrayLevelVariance	0.846792
T1c_wavelet.HLH_glrlm_HighGrayLevelRunEmphasis	0.615535
T1c_wavelet.HLH_glrlm_LongRunEmphasis	0.953701
T1c_wavelet.HLH_glrlm_LongRunHighGrayLevelEmphasis	0.590859
T1c_wavelet.HLH_glrlm_LongRunLowGrayLevelEmphasis	0.631336
T1c_wavelet.HLH_glrlm_LowGrayLevelRunEmphasis	0.630953
T1c_wavelet.HLH_glrlm_RunEntropy	0.874846
T1c_wavelet.HLH_glrlm_RunLengthNonUniformity	0.872943
T1c_wavelet.HLH_glrlm_RunLengthNonUniformityNormalized	0.932568
T1c_wavelet.HLH_glrlm_RunPercentage	0.941823
T1c_wavelet.HLH_glrlm_RunVariance	0.957343
T1c_wavelet.HLH_glrlm_ShortRunEmphasis	0.938843
T1c_wavelet.HLH_glrlm_ShortRunHighGrayLevelEmphasis	0.6218
T1c_wavelet.HLH_glrlm_ShortRunLowGrayLevelEmphasis	0.631
T1c_wavelet.HLH_glszm_GrayLevelNonUniformity	0.882997
T1c_wavelet.HLH_glszm_GrayLevelNonUniformityNormalized	0.882368
T1c_wavelet.HLH_glszm_GrayLevelVariance	0.800567
T1c_wavelet.HLH_glszm_HighGrayLevelZoneEmphasis	0.620052
T1c_wavelet.HLH_glszm_LargeAreaEmphasis	0.813719
T1c_wavelet.HLH_glszm_LargeAreaHighGrayLevelEmphasis	0.448419
T1c_wavelet.HLH_glszm_LargeAreaLowGrayLevelEmphasis	0.890277
T1c_wavelet.HLH_glszm_LowGrayLevelZoneEmphasis	0.604621
T1c_wavelet.HLH_glszm_SizeZoneNonUniformity	0.856005
T1c_wavelet.HLH_glszm_SizeZoneNonUniformityNormalized	0.585707
T1c_wavelet.HLH_glszm_SmallAreaEmphasis	0.603204
T1c_wavelet.HLH_glszm_SmallAreaHighGrayLevelEmphasis	0.622381
T1c_wavelet.HLH_glszm_SmallAreaLowGrayLevelEmphasis	0.596559
T1c_wavelet.HLH_glszm_ZoneEntropy	0.808828
T1c_wavelet.HLH_glszm_ZonePercentage	0.869488
T1c_wavelet.HLH_glszm_ZoneVariance	0.811783
T1c_wavelet.HLH_gldm_DependenceEntropy	0.766536
T1c_wavelet.HLH_gldm_DependenceNonUniformity	0.876218
T1c_wavelet.HLH_gldm_DependenceNonUniformityNormalized	0.878422
T1c_wavelet.HLH_gldm_DependenceVariance	0.966628
T1c_wavelet.HLH_gldm_GrayLevelNonUniformity	0.873665
T1c_wavelet.HLH_gldm_GrayLevelVariance	0.849838
T1c_wavelet.HLH_gldm_HighGrayLevelEmphasis	0.615352
T1c_wavelet.HLH_gldm_LargeDependenceEmphasis	0.961254
T1c_wavelet.HLH_gldm_LargeDependenceHighGrayLevelEmphasis	0.663017
T1c_wavelet.HLH_gldm_LargeDependenceLowGrayLevelEmphasis	0.737036
T1c_wavelet.HLH_gldm_LowGrayLevelEmphasis	0.633821
T1c_wavelet.HLH_gldm_SmallDependenceEmphasis	0.860049
T1c_wavelet.HLH_gldm_SmallDependenceHighGrayLevelEmphasis	0.673955
T1c_wavelet.HLH_gldm_SmallDependenceLowGrayLevelEmphasis	0.634692
T1c_wavelet.HLH_ngtdm_Busyness	0.859783
T1c_wavelet.HLH_ngtdm_Coarseness	0.812429
T1c_wavelet.HLH_ngtdm_Complexity	0.773917
T1c_wavelet.HLH_ngtdm_Contrast	0.834721
T1c_wavelet.HLH_ngtdm_Strength	0.796536
T1c_wavelet.HHL_firstorder_10Percentile	0.913034
T1c_wavelet.HHL_firstorder_90Percentile	0.88044
T1c_wavelet.HHL_firstorder_Energy	0.870579
T1c_wavelet.HHL_firstorder_Entropy	0.893107
T1c_wavelet.HHL_firstorder_InterquartileRange	0.935553
T1c_wavelet.HHL_firstorder_Kurtosis	0.832929
T1c_wavelet.HHL_firstorder_Maximum	0.657796
T1c_wavelet.HHL_firstorder_MeanAbsoluteDeviation	0.910275
T1c_wavelet.HHL_firstorder_Mean	0.147008
T1c_wavelet.HHL_firstorder_Median	0.636587
T1c_wavelet.HHL_firstorder_Minimum	0.65764
T1c_wavelet.HHL_firstorder_Range	0.67562
T1c_wavelet.HHL_firstorder_RobustMeanAbsoluteDeviation	0.935002
T1c_wavelet.HHL_firstorder_RootMeanSquared	0.650776
T1c_wavelet.HHL_firstorder_Skewness	0.580797
T1c_wavelet.HHL_firstorder_TotalEnergy	0.870579
T1c_wavelet.HHL_firstorder_Uniformity	0.921116
T1c_wavelet.HHL_firstorder_Variance	0.852331
T1c_wavelet.HHL_glcm_Autocorrelation	0.633895
T1c_wavelet.HHL_glcm_JointAverage	0.656888
T1c_wavelet.HHL_glcm_ClusterProminence	0.578518
T1c_wavelet.HHL_glcm_ClusterShade	0.190779
T1c_wavelet.HHL_glcm_ClusterTendency	0.888511
T1c_wavelet.HHL_glcm_Contrast	0.874525
T1c_wavelet.HHL_glcm_Correlation	0.608337
T1c_wavelet.HHL_glcm_DifferenceAverage	0.919579
T1c_wavelet.HHL_glcm_DifferenceEntropy	0.899971
T1c_wavelet.HHL_glcm_DifferenceVariance	0.797401
T1c_wavelet.HHL_glcm_JointEnergy	0.78887
T1c_wavelet.HHL_glcm_JointEntropy	0.814054
T1c_wavelet.HHL_glcm_Imc1	0.848558
T1c_wavelet.HHL_glcm_Imc2	0.909458
T1c_wavelet.HHL_glcm_Idm	0.950423
T1c_wavelet.HHL_glcm_Idmn	0.796315
T1c_wavelet.HHL_glcm_Id	0.945963
T1c_wavelet.HHL_glcm_Idn	0.820557
T1c_wavelet.HHL_glcm_InverseVariance	0.952447
T1c_wavelet.HHL_glcm_MaximumProbability	0.842833
T1c_wavelet.HHL_glcm_SumEntropy	0.884703
T1c_wavelet.HHL_glcm_SumSquares	0.881669
T1c_wavelet.HHL_glrlm_GrayLevelNonUniformity	0.882588
T1c_wavelet.HHL_glrlm_GrayLevelNonUniformityNormalized	0.917166
T1c_wavelet.HHL_glrlm_GrayLevelVariance	0.850271
T1c_wavelet.HHL_glrlm_HighGrayLevelRunEmphasis	0.64085
T1c_wavelet.HHL_glrlm_LongRunEmphasis	0.945281
T1c_wavelet.HHL_glrlm_LongRunHighGrayLevelEmphasis	0.634339
T1c_wavelet.HHL_glrlm_LongRunLowGrayLevelEmphasis	0.732006
T1c_wavelet.HHL_glrlm_LowGrayLevelRunEmphasis	0.72984
T1c_wavelet.HHL_glrlm_RunEntropy	0.863854
T1c_wavelet.HHL_glrlm_RunLengthNonUniformity	0.870587
T1c_wavelet.HHL_glrlm_RunLengthNonUniformityNormalized	0.936074
T1c_wavelet.HHL_glrlm_RunPercentage	0.941076
T1c_wavelet.HHL_glrlm_RunVariance	0.9475
T1c_wavelet.HHL_glrlm_ShortRunEmphasis	0.938658
T1c_wavelet.HHL_glrlm_ShortRunHighGrayLevelEmphasis	0.64264
T1c_wavelet.HHL_glrlm_ShortRunLowGrayLevelEmphasis	0.729272
T1c_wavelet.HHL_glszm_GrayLevelNonUniformity	0.882195
T1c_wavelet.HHL_glszm_GrayLevelNonUniformityNormalized	0.854615
T1c_wavelet.HHL_glszm_GrayLevelVariance	0.816402
T1c_wavelet.HHL_glszm_HighGrayLevelZoneEmphasis	0.639884
T1c_wavelet.HHL_glszm_LargeAreaEmphasis	0.839016
T1c_wavelet.HHL_glszm_LargeAreaHighGrayLevelEmphasis	0.727191
T1c_wavelet.HHL_glszm_LargeAreaLowGrayLevelEmphasis	0.668734
T1c_wavelet.HHL_glszm_LowGrayLevelZoneEmphasis	0.708745
T1c_wavelet.HHL_glszm_SizeZoneNonUniformity	0.862947
T1c_wavelet.HHL_glszm_SizeZoneNonUniformityNormalized	0.852717
T1c_wavelet.HHL_glszm_SmallAreaEmphasis	0.861378
T1c_wavelet.HHL_glszm_SmallAreaHighGrayLevelEmphasis	0.643014
T1c_wavelet.HHL_glszm_SmallAreaLowGrayLevelEmphasis	0.704042
T1c_wavelet.HHL_glszm_ZoneEntropy	0.754642
T1c_wavelet.HHL_glszm_ZonePercentage	0.92408
T1c_wavelet.HHL_glszm_ZoneVariance	0.829885
T1c_wavelet.HHL_gldm_DependenceEntropy	0.750987
T1c_wavelet.HHL_gldm_DependenceNonUniformity	0.865743
T1c_wavelet.HHL_gldm_DependenceNonUniformityNormalized	0.894719
T1c_wavelet.HHL_gldm_DependenceVariance	0.957292
T1c_wavelet.HHL_gldm_GrayLevelNonUniformity	0.881379
T1c_wavelet.HHL_gldm_GrayLevelVariance	0.852513
T1c_wavelet.HHL_gldm_HighGrayLevelEmphasis	0.640858
T1c_wavelet.HHL_gldm_LargeDependenceEmphasis	0.954297
T1c_wavelet.HHL_gldm_LargeDependenceHighGrayLevelEmphasis	0.696233
T1c_wavelet.HHL_gldm_LargeDependenceLowGrayLevelEmphasis	0.767719
T1c_wavelet.HHL_gldm_LowGrayLevelEmphasis	0.732361
T1c_wavelet.HHL_gldm_SmallDependenceEmphasis	0.908531
T1c_wavelet.HHL_gldm_SmallDependenceHighGrayLevelEmphasis	0.6723
T1c_wavelet.HHL_gldm_SmallDependenceLowGrayLevelEmphasis	0.720344
T1c_wavelet.HHL_ngtdm_Busyness	0.815959
T1c_wavelet.HHL_ngtdm_Coarseness	0.810639
T1c_wavelet.HHL_ngtdm_Complexity	0.796942
T1c_wavelet.HHL_ngtdm_Contrast	0.892021
T1c_wavelet.HHL_ngtdm_Strength	0.822435
T1c_wavelet.HHH_firstorder_10Percentile	0.936151
T1c_wavelet.HHH_firstorder_90Percentile	0.927797
T1c_wavelet.HHH_firstorder_Energy	0.870934
T1c_wavelet.HHH_firstorder_Entropy	0.933578
T1c_wavelet.HHH_firstorder_InterquartileRange	0.958377
T1c_wavelet.HHH_firstorder_Kurtosis	0.884944
T1c_wavelet.HHH_firstorder_Maximum	0.770392
T1c_wavelet.HHH_firstorder_MeanAbsoluteDeviation	0.939831
T1c_wavelet.HHH_firstorder_Mean	0.222274
T1c_wavelet.HHH_firstorder_Median	0.422392
T1c_wavelet.HHH_firstorder_Minimum	0.646698
T1c_wavelet.HHH_firstorder_Range	0.748916
T1c_wavelet.HHH_firstorder_RobustMeanAbsoluteDeviation	0.954948
T1c_wavelet.HHH_firstorder_RootMeanSquared	0.525692
T1c_wavelet.HHH_firstorder_Skewness	0.421039
T1c_wavelet.HHH_firstorder_TotalEnergy	0.870934
T1c_wavelet.HHH_firstorder_Uniformity	0.945932
T1c_wavelet.HHH_firstorder_Variance	0.9176
T1c_wavelet.HHH_glcm_Autocorrelation	0.584017
T1c_wavelet.HHH_glcm_JointAverage	0.643824
T1c_wavelet.HHH_glcm_ClusterProminence	0.895395
T1c_wavelet.HHH_glcm_ClusterShade	0.464755
T1c_wavelet.HHH_glcm_ClusterTendency	0.935079
T1c_wavelet.HHH_glcm_Contrast	0.933476
T1c_wavelet.HHH_glcm_Correlation	0.649047
T1c_wavelet.HHH_glcm_DifferenceAverage	0.94617
T1c_wavelet.HHH_glcm_DifferenceEntropy	0.93757
T1c_wavelet.HHH_glcm_DifferenceVariance	0.905359
T1c_wavelet.HHH_glcm_JointEnergy	0.951596
T1c_wavelet.HHH_glcm_JointEntropy	0.932665
T1c_wavelet.HHH_glcm_Imc1	0.824663
T1c_wavelet.HHH_glcm_Imc2	0.878792
T1c_wavelet.HHH_glcm_Idm	0.957957
T1c_wavelet.HHH_glcm_Idmn	0.780033
T1c_wavelet.HHH_glcm_Id	0.956324
T1c_wavelet.HHH_glcm_Idn	0.819927
T1c_wavelet.HHH_glcm_InverseVariance	0.957324
T1c_wavelet.HHH_glcm_MaximumProbability	0.957295
T1c_wavelet.HHH_glcm_SumEntropy	0.937463
T1c_wavelet.HHH_glcm_SumSquares	0.93438
T1c_wavelet.HHH_glrlm_GrayLevelNonUniformity	0.87189
T1c_wavelet.HHH_glrlm_GrayLevelNonUniformityNormalized	0.939762
T1c_wavelet.HHH_glrlm_GrayLevelVariance	0.913665
T1c_wavelet.HHH_glrlm_HighGrayLevelRunEmphasis	0.592663
T1c_wavelet.HHH_glrlm_LongRunEmphasis	0.955699
T1c_wavelet.HHH_glrlm_LongRunHighGrayLevelEmphasis	0.577376
T1c_wavelet.HHH_glrlm_LongRunLowGrayLevelEmphasis	0.695156
T1c_wavelet.HHH_glrlm_LowGrayLevelRunEmphasis	0.678514
T1c_wavelet.HHH_glrlm_RunEntropy	0.893491
T1c_wavelet.HHH_glrlm_RunLengthNonUniformity	0.873692
T1c_wavelet.HHH_glrlm_RunLengthNonUniformityNormalized	0.946025
T1c_wavelet.HHH_glrlm_RunPercentage	0.950449
T1c_wavelet.HHH_glrlm_RunVariance	0.956263
T1c_wavelet.HHH_glrlm_ShortRunEmphasis	0.949575
T1c_wavelet.HHH_glrlm_ShortRunHighGrayLevelEmphasis	0.601314
T1c_wavelet.HHH_glrlm_ShortRunLowGrayLevelEmphasis	0.67457
T1c_wavelet.HHH_glszm_GrayLevelNonUniformity	0.875446
T1c_wavelet.HHH_glszm_GrayLevelNonUniformityNormalized	0.903724
T1c_wavelet.HHH_glszm_GrayLevelVariance	0.833064
T1c_wavelet.HHH_glszm_HighGrayLevelZoneEmphasis	0.591762
[truncated: 1,319 more rows]
